# Supplementary material for: Gene overexpression screen for chromosome instability in yeast primarily identifies cell cycle progression genes
Source: Curr Genet. 2018 Sep 22;65(2):483–92. doi: 10.1007/s00294-018-0885-x (PMC6420891; doi:10.1007/s00294-018-0885-x)
Supplement: Supplementary file 1 — Supplementary material 1 (XLSX 413 KB) [file 294_2018_885_MOESM1_ESM.xlsx]

## Sheet: list of 636 genes
			These are 636 genes found in an initial screen as potentially increasing LOH
ORF ID	Gene standard name	Gene brief description
YAL010C	MDM10	Subunit of both the ERMES and the SAM complex
YAL038W	CDC19	Pyruvate kinase
YAL046C	BOL3	Protein involved in Fe-S cluster transfer to mitochondrial clients
YAL047C	SPC72	Gamma-tubulin small complex (gamma-TuSC) receptor
YAR007C	RFA1	Subunit of heterotrimeric Replication Protein A (RPA)
YAR018C	KIN3	Nonessential serine/threonine protein kinase
YBL002W	HTB2	Histone H2B
YBL015W	ACH1	Protein with CoA transferase activity
YBL025W	RRN10	Protein involved in promoting high level transcription of rDNA
YBL031W	SHE1	Mitotic spindle protein
YBL032W	HEK2	RNA binding protein involved in asymmetric localization of ASH1 mRNA
YBL035C	POL12	B subunit of DNA polymerase alpha-primase complex
YBL043W	ECM13	Non-essential protein of unknown function
YBL044W		Putative protein of unknown function
YBL058W	SHP1	UBX domain-containing substrate adaptor for Cdc48p
YBL060W	YEL1	Guanine nucleotide exchange factor specific for Arf3p
YBL082C	ALG3	Dolichol-P-Man dependent alpha(1-3) mannosyltransferase
YBL086C		Protein of unknown function
YBL095W	MRX3	Protein that associates with mitochondrial ribosome
YBL097W	BRN1	Subunit of the condensin complex
YBL112C		Putative protein of unknown function
YBR009C	HHF1	Histone H4
YBR025C	OLA1	P-loop ATPase with similarity to human OLA1 and bacterial YchF
YBR030W	RKM3	Ribosomal lysine methyltransferase
YBR040W	FIG1	Integral membrane protein required for efficient mating
YBR052C	RFS1	Protein of unknown function
YBR055C	PRP6	Splicing factor
YBR069C	TAT1	Amino acid transporter for valine, leucine, isoleucine, and tyrosine
YBR086C	IST2	Cortical ER protein involved in ER-plasma membrane tethering
YBR090C		Putative protein of unknown function
YBR105C	VID24	GID Complex regulatory subunit
YBR118W	TEF2	Translational elongation factor EF-1 alpha
YBR126C	TPS1	Synthase subunit of trehalose-6-P synthase/phosphatase complex
YBR138C		Cytoplasmic protein of unknown function
YBR156C	SLI15	Subunit of the conserved chromosomal passenger complex (CPC)
YBR170C	NPL4	Substrate-recruiting cofactor of the Cdc48p-Npl4p-Ufd1p segregase
YBR172C	SMY2	GYF domain protein
YBR182C-A		Putative protein of unknown function
YBR188C	NTC20	Member of the NineTeen Complex (NTC)
YBR194W	AIM4	Protein proposed to be associated with the nuclear pore complex
YBR196C	PGI1	Glycolytic enzyme phosphoglucose isomerase
YBR215W	HPC2	Subunit of the HIR complex
YBR219C		Putative protein of unknown function
YBR223C	TDP1	Tyrosyl-DNA phosphodiesterase I
YBR230C	OM14	Mitochondrial outer membrane receptor for cytosolic ribosomes
YBR242W		Putative protein of unknown function
YBR260C	RGD1	GTPase-activating protein (RhoGAP) for Rho3p and Rho4p
YBR263W	SHM1	Mitochondrial serine hydroxymethyltransferase
YBR282W	MRPL27	Mitochondrial ribosomal protein of the large subunit
YCL011C	GBP2	Poly(A+) RNA-binding protein
YCL021W-A		Putative protein of unknown function
YCL034W	LSB5	Protein involved in membrane-trafficking events at plasma membrane
YCL073C	GEX1	Proton:glutathione antiporter
YCL075W		Pseudogene: encodes fragment of Ty Pol protein
YCR004C	YCP4	Protein of unknown function
YCR032W	BPH1	Protein homologous to Chediak-Higashi syndrome and Beige proteins
YCR033W	SNT1	Subunit of the Set3C deacetylase complex
YCR035C	RRP43	Exosome non-catalytic core component
YCR047C	BUD23	Methyltransferase that methylates residue G1575 of 18S rRNA
YCR057C	PWP2	Conserved 90S pre-ribosomal component
YCR069W	CPR4	Peptidyl-prolyl cis-trans isomerase (cyclophilin)
YCR087C-A		Putative protein of unknown function
YDL008W	APC11	Catalytic core subunit, Anaphase-Promoting Complex/Cyclosome (APC/C)
YDL017W	CDC7	Ser/Thr kinase and catalytic subunit of DDK (Dbf4-dependent kinase)
YDL020C	RPN4	Transcription factor that stimulates expression of proteasome genes
YDL022W	GPD1	NAD-dependent glycerol-3-phosphate dehydrogenase
YDL037C	BSC1	Protein of unconfirmed function
YDL040C	NAT1	Subunit of protein N-terminal acetyltransferase NatA
YDL046W	NPC2	Sterol transport protein and functional homolog of human NPC2/He1
YDL051W	LHP1	RNA binding protein required for maturation of tRNA and U6 snRNA
YDL061C	RPS29B	Protein component of the small (40S) ribosomal subunit
YDL081C	RPP1A	Ribosomal stalk protein P1 alpha
YDL093W	PMT5	Protein O-mannosyltransferase
YDL101C	DUN1	Cell-cycle checkpoint S/T protein kinase
YDL117W	CYK3	SH3-domain protein located in the bud neck and cytokinetic actin ring
YDL120W	YFH1	Mitochondrial matrix iron chaperone
YDL134C	PPH21	Catalytic subunit of protein phosphatase 2A, PP2A
YDL161W	ENT1	Epsin-like protein involved in endocytosis and actin patch assembly
YDL166C	FAP7	Essential NTPase required for small ribosome subunit synthesis
YDL184C	RPL41A	Ribosomal 60S subunit protein L41A
YDL186W		Putative protein of unknown function
YDL190C	UFD2	Ubiquitin chain assembly factor (E4)
YDL210W	UGA4	GABA (gamma-aminobutyrate) permease
YDL214C	PRR2	Serine/threonine protein kinase
YDL230W	PTP1	Phosphotyrosine-specific protein phosphatase
YDL234C	GYP7	GTPase-activating protein for yeast Rab family members
YDL238C	GUD1	Guanine deaminase
YDL248W	COS7	Endosomal protein involved in turnover of plasma membrane proteins
YDR001C	NTH1	Neutral trehalase, degrades trehalose
YDR003W	RCR2	Vacuolar protein
YDR009W	GAL3	Transcriptional regulator
YDR019C	GCV1	T subunit of the mitochondrial glycine decarboxylase complex
YDR055W	PST1	Cell wall protein that contains a putative GPI-attachment site
YDR062W	LCB2	Component of serine palmitoyltransferase
YDR122W	KIN1	Serine/threonine protein kinase involved in regulation of exocytosis
YDR156W	RPA14	RNA polymerase I subunit A14
YDR158W	HOM2	Aspartic beta semi-aldehyde dehydrogenase
YDR161W	ACL4	Specific assembly chaperone for ribosomal protein Rpl4p
YDR172W	SUP35	Translation termination factor eRF3
YDR178W	SDH4	Membrane anchor subunit of succinate dehydrogenase (SDH)
YDR185C	UPS3	Mitochondrial protein of unknown function
YDR189W	SLY1	Hydrophilic protein involved in ER/Golgi vesicle trafficking
YDR196C	CAB5	Subunit of the CoA-Synthesizing Protein Complex (CoA-SPC)
YDR207C	UME6	Rpd3L histone deacetylase complex subunit
YDR229W	IVY1	Phospholipid-binding protein that interacts with both Ypt7p and Vps33p
YDR245W	MNN10	Subunit of a Golgi mannosyltransferase complex
YDR247W	VHS1	Cytoplasmic serine/threonine protein kinase
YDR249C		Putative protein of unknown function
YDR253C	MET32	Zinc-finger DNA-binding transcription factor
YDR254W	CHL4	Outer kinetochore protein required for chromosome stability
YDR257C	RKM4	Ribosomal lysine methyltransferase
YDR265W	PEX10	Peroxisomal membrane E3 ubiquitin ligase
YDR312W	SSF2	Protein required for ribosomal large subunit maturation
YDR322W	MRPL35	Mitochondrial ribosomal protein of the large subunit
YDR328C	SKP1	Evolutionarily conserved kinetochore protein
YDR330W	UBX5	UBX domain-containing protein that interacts with Cdc48p
YDR347W	MRP1	Mitochondrial ribosomal protein of the small subunit
YDR353W	TRR1	Cytoplasmic thioredoxin reductase
YDR363W	ESC2	Sumo-like domain protein
YDR375C	BCS1	Protein translocase and chaperone required for Complex III assembly
YDR376W	ARH1	Oxidoreductase of the mitochondrial inner membrane
YDR378C	LSM6	Lsm (Like Sm) protein
YDR384C	ATO3	Plasma membrane protein, putative ammonium transporter
YDR393W	SHE9	Protein required for normal mitochondrial morphology
YDR399W	HPT1	Dimeric hypoxanthine-guanine phosphoribosyltransferase
YDR411C	DFM1	Endoplasmic reticulum (ER) localized protein
YDR428C	BNA7	Formylkynurenine formamidase
YDR437W	GPI19	Subunit of GPI-GlcNAc transferase involved in synthesis of GlcNAc-PI
YDR456W	NHX1	Na+/H+ and K+/H+ exchanger
YDR460W	TFB3	Subunit of TFIIH and nucleotide excision repair factor 3 complexes
YDR464W	SPP41	Protein of unknown function
YDR468C	TLG1	Essential t-SNARE that mediates fusion of vesicles with the late Golgi
YDR476C		Putative protein of unknown function
YDR479C	PEX29	ER-resident protein involved in peroxisomal biogenesis
YDR484W	VPS52	Component of the GARP (Golgi-associated retrograde protein) complex
YDR485C	VPS72	Htz1p-binding component of the SWR1 complex
YDR503C	LPP1	Lipid phosphate phosphatase
YDR512C	EMI1	Non-essential protein of unknown function
YDR525W-A	SNA2	Protein of unknown function
YDR529C	QCR7	Subunit 7 of ubiquinol cytochrome-c reductase (Complex III)
YDR530C	APA2	Diadenosine 5',5'''-P1,P4-tetraphosphate phosphorylase II
YEL018W	EAF5	Non-essential subunit of the NuA4 acetyltransferase complex
YEL025C		Putative protein of unknown function
YEL044W	IES6	Component of the INO80 chromatin remodeling complex
YEL064C	AVT2	Putative transporter
YEL069C	HXT13	Putative transmembrane polyol transporter
YER011W	TIR1	Cell wall mannoprotein
YER014W	HEM14	Protoporphyrinogen oxidase
YER023W	PRO3	Delta 1-pyrroline-5-carboxylate reductase
YER026C	CHO1	Phosphatidylserine synthase
YER036C	ARB1	ATPase of the ATP-binding cassette (ABC) family
YER038C	KRE29	Subunit of the SMC5-SMC6 complex
YER039C	HVG1	Protein of unknown function
YER039C-A		Putative protein of unknown function
YER040W	GLN3	Transcriptional activator of genes regulated by nitrogen catabolite r
YER043C	SAH1	S-adenosyl-L-homocysteine hydrolase
YER056C-A	RPL34A	Ribosomal 60S subunit protein L34A
YER057C	HMF1	Member of the p14.5 protein family
YER077C	MRX1	Protein that associates with mitochondrial ribosome
YER087W	AIM10	Protein with similarity to tRNA synthetases
YER094C	PUP3	Beta 3 subunit of the 20S proteasome
YER104W	RTT105	Protein with a role in regulation of Ty1 transposition
YER109C	FLO8	Transcription factor
YER122C	GLO3	ADP-ribosylation factor GTPase activating protein (ARF GAP)
YER155C	BEM2	Rho GTPase activating protein (RhoGAP)
YER163C	GCG1	Gamma-glutamyl cyclotransferase
YER165W	PAB1	Poly(A) binding protein
YER187W		Putative protein of unknown function
YFL009W	CDC4	F-box protein required for both the G1/S and G2/M phase transitions
YFL016C	MDJ1	Co-chaperone that stimulates HSP70 protein Ssc1p ATPase activity
YFL022C	FRS2	Alpha subunit of cytoplasmic phenylalanyl-tRNA synthetase
YFL023W	BUD27	Unconventional prefoldin protein involved in translation initiation
YFL030W	AGX1	Alanine:glyoxylate aminotransferase (AGT)
YFL036W	RPO41	Mitochondrial RNA polymerase
YFL051C		Putative protein of unknown function
YFL057C	AAD16	Putative aryl alcohol dehydrogenase
YFL060C	SNO3	Protein of unknown function
YFL061W	DDI2	Cyanamide hydratase that detoxifies cyanamide
YFR003C	YPI1	Regulatory subunit of the type I protein phosphatase (PP1) Glc7p
YFR006W		Putative X-Pro aminopeptidase
YFR007W	YFH7	Putative kinase with similarity to the PRK/URK/PANK kinase subfamily
YFR010W	UBP6	Ubiquitin-specific protease
YFR011C	MIC19	Component of the MICOS complex
YFR012W-A		Putative protein of unknown function
YFR016C		Protein of unknown function
YFR018C		Putative protein of unknown function
YFR033C	QCR6	Subunit 6 of the ubiquinol cytochrome-c reductase complex
YFR034C	PHO4	Basic helix-loop-helix (bHLH) transcription factor of the myc-family
YFR040W	SAP155	Protein required for function of the Sit4p protein phosphatase
YFR046C	CNN1	Kinetochore protein
YFR047C	BNA6	Quinolinate phosphoribosyl transferase
YFR052W	RPN12	Subunit of the 19S regulatory particle of the 26S proteasome lid
YGL008C	PMA1	Plasma membrane P2-type H+-ATPase
YGL026C	TRP5	Tryptophan synthase
YGL045W	RIM8	Protein involved in proteolytic activation of Rim101p
YGL048C	RPT6	ATPase of the 19S regulatory particle of the 26S proteasome
YGL049C	TIF4632	Translation initiation factor eIF4G
YGL063W	PUS2	Mitochondrial tRNA:pseudouridine synthase
YGL071W	AFT1	Transcription factor involved in iron utilization and homeostasis
YGL073W	HSF1	Trimeric heat shock transcription factor
YGL085W	LCL3	Putative protein of unknown function
YGL092W	NUP145	Essential protein with distinct roles in two nuclear pore subcomplexes
YGL110C	CUE3	Protein of unknown function
YGL158W	RCK1	Protein kinase involved in oxidative stress response
YGL161C	YIP5	Protein that interacts with Rab GTPases
YGL167C	PMR1	High affinity Ca2+/Mn2+ P-type ATPase
YGL189C	RPS26A	Protein component of the small (40S) ribosomal subunit
YGL200C	EMP24	Component of the p24 complex
YGL209W	MIG2	Zinc finger transcriptional repressor
YGL211W	NCS6	Protein required for uridine thiolation of Gln, Lys, and Glu tRNAs
YGL212W	VAM7	Vacuolar SNARE protein
YGL234W	ADE5,7	Enzyme of the 'de novo' purine nucleotide biosynthetic pathway
YGL238W	CSE1	Nuclear envelope protein that acts as a recycling factor
YGR037C	ACB1	Acyl-CoA-binding protein
YGR041W	BUD9	Protein involved in bud-site selection
YGR050C		Protein of unknown function
YGR060W	ERG25	C-4 methyl sterol oxidase
YGR067C		Putative protein of unknown function
YGR070W	ROM1	Guanine nucleotide exchange factor (GEF) for Rho1p
YGR074W	SMD1	Core Sm protein Sm D1
YGR080W	TWF1	Twinfilin
YGR082W	TOM20	Component of the TOM (translocase of outer membrane) complex
YGR124W	ASN2	Asparagine synthetase
YGR146C-A		Putative protein of unknown function
YGR166W	TRS65	Component of transport protein particle (TRAPP) complex II
YGR167W	CLC1	Clathrin light chain
YGR191W	HIP1	High-affinity histidine permease
YGR193C	PDX1	E3-binding protein of the mitochondrial pyruvate dehydrogenase complex
YGR211W	ZPR1	Essential protein with two zinc fingers
YGR214W	RPS0A	Ribosomal 40S subunit protein S0A
YGR220C	MRPL9	Mitochondrial ribosomal protein of the large subunit
YGR224W	AZR1	Plasma membrane transporter of the major facilitator superfamily
YGR241C	YAP1802	Protein of the AP180 family, involved in clathrin cage assembly
YGR244C	LSC2	Beta subunit of succinyl-CoA ligase
YGR255C	COQ6	Flavin-dependent monooxygenase involved in ubiquinone biosynthesis
YGR271C-A	EFG1	Essential protein required for maturation of 18S rRNA
YGR276C	RNH70	3'-5' exoribonuclease
YGR285C	ZUO1	Ribosome-associated chaperone
YHL001W	RPL14B	Ribosomal 60S subunit protein L14B
YHL009C	YAP3	Basic leucine zipper (bZIP) transcription factor
YHR004C	NEM1	Probable catalytic subunit of Nem1p-Spo7p phosphatase holoenzyme
YHR005C	GPA1	Subunit of the G protein involved in pheromone response
YHR014W	SPO13	Meiotic regulator
YHR022C		Putative protein of unknown function
YHR033W		Putative protein of unknown function
YHR062C	RPP1	Subunit of both RNase MRP and nuclear RNase P
YHR081W	LRP1	Nuclear exosome-associated nucleic acid binding protein
YHR119W	SET1	Histone methyltransferase, subunit of the COMPASS (Set1C) complex
YHR120W	MSH1	DNA-binding protein of the mitochondria
YHR121W	LSM12	Protein of unknown function that may function in RNA processing
YHR132W-A	IGO2	Protein required for initiation of G0 program
YHR143W	DSE2	Daughter cell-specific secreted protein with similarity to glucanases
YHR147C	MRPL6	Mitochondrial ribosomal protein of the large subunit
YHR175W	CTR2	Low-affinity copper transporter of the vacuolar membrane
YHR210C		Putative aldose 1-epimerase superfamily protein
YHR211W	FLO5	Lectin-like cell wall protein (flocculin) involved in flocculation
YIL011W	TIR3	Cell wall mannoprotein
YIL015W	BAR1	Aspartyl protease
YIL024C		Putative protein of unknown function
YIL034C	CAP2	Beta subunit of the capping protein heterodimer (Cap1p and Cap2p)
YIL036W	CST6	Basic leucine zipper (bZIP) transcription factor from ATF/CREB family
YIL039W	TED1	GPI-glycan remodelase
YIL048W	NEO1	Phospholipid translocase (flippase), role in phospholipid asymmetry o
YIL060W		Mitochondrial protein of unknown function
YIL062C	ARC15	Subunit of the ARP2/3 complex
YIL066C	RNR3	Minor isoform of large subunit of ribonucleotide-diphosphate reductase
YIL070C	MAM33	Specific translational activator for the mitochondrial COX1 mRNA
YIL072W	HOP1	Meiosis-specific protein required for chromosome synapsis
YIL073C	SPO22	Meiosis-specific protein essential for chromosome synapsis
YIL090W	ICE2	Integral ER membrane protein with type-III transmembrane domains
YIL093C	RSM25	Mitochondrial ribosomal protein of the small subunit
YIL111W	COX5B	Subunit Vb of cytochrome c oxidase
YIL114C	POR2	Putative mitochondrial porin (voltage-dependent anion channel)
YIL122W	POG1	DNA-binding transcriptional activator
YIL124W	AYR1	Bifunctional triacylglycerol lipase and 1-acyl DHAP reductase
YIL157C	COA1	Mitochondrial inner membrane protein
YIL162W	SUC2	Invertase
YIR004W	DJP1	Cytosolic J-domain-containing protein
YIR007W	EGH1	Steryl-beta-glucosidase with broad specificity for aglycones
YIR013C	GAT4	Protein containing GATA family zinc finger motifs
YIR035C		Putative cytoplasmic short-chain dehydrogenase/reductase
YIR042C		Putative protein of unknown function
YJL003W	COX16	Mitochondrial inner membrane protein
YJL006C	CTK2	Beta subunit of C-terminal domain kinase I (CTDK-I)
YJL008C	CCT8	Subunit of the cytosolic chaperonin Cct ring complex
YJL010C	NOP9	Essential subunit of U3-containing 90S preribosome
YJL030W	MAD2	Component of the spindle-assembly checkpoint complex
YJL033W	HCA4	DEAD box RNA helicase
YJL044C	GYP6	GTPase-activating protein (GAP) for yeast Rab family member Ypt6p
YJL047C	RTT101	Cullin subunit of a Roc1p-dependent E3 ubiquitin ligase complex
YJL048C	UBX6	UBX (ubiquitin regulatory X) domain-containing protein
YJL056C	ZAP1	Zinc-regulated transcription factor
YJL062W-A	COA3	Mitochondrial protein required for cytochrome c oxidase assembly
YJL081C	ARP4	Nuclear actin-related protein involved in chromatin remodeling
YJL092W	SRS2	DNA helicase and DNA-dependent ATPase
YJL093C	TOK1	Outward-rectifier potassium channel of the plasma membrane
YJL094C	KHA1	Putative K+/H+ antiporter
YJL096W	MRPL49	Mitochondrial ribosomal protein of the large subunit
YJL101C	GSH1	Gamma glutamylcysteine synthetase
YJL108C	PRM10	Pheromone-regulated protein
YJL111W	CCT7	Subunit of the cytosolic chaperonin Cct ring complex
YJL115W	ASF1	Nucleosome assembly factor
YJL116C	NCA3	Protein involved in mitochondrion organization
YJL123C	MTC1	Protein of unknown function that may interact with ribosomes
YJL124C	LSM1	Lsm (Like Sm) protein
YJL132W		Putative protein of unknown function
YJL143W	TIM17	Essential component of the TIM23 complex
YJL146W	IDS2	Protein involved in modulation of Ime2p activity during meiosis
YJL156C	SSY5	Serine protease of SPS plasma membrane amino acid sensor system
YJL157C	FAR1	CDK inhibitor and nuclear anchor
YJL161W	FMP33	Putative protein of unknown function
YJL174W	KRE9	Glycoprotein involved in cell wall beta-glucan assembly
YJL189W	RPL39	Ribosomal 60S subunit protein L39
YJL194W	CDC6	Essential ATP-binding protein required for DNA replication
YJL214W	HXT8	Protein of unknown function with similarity to hexose transporters
YJR041C	URB2	Protein required for normal metabolism of the rRNA primary transcript
YJR043C	POL32	Third subunit of DNA polymerase delta
YJR045C	SSC1	Hsp70 family ATPase
YJR050W	ISY1	Member of the NineTeen Complex (NTC)
YJR052W	RAD7	Nucleotide excision repair (NER) protein
YJR056C		Protein of unknown function
YJR062C	NTA1	Amidase
YJR072C	NPA3	Member of the conserved GPN-loop GTPase family
YJR077C	MIR1	Mitochondrial phosphate carrier
YJR085C	TMH11	Protein of unknown function
YJR091C	JSN1	Member of the Puf family of RNA-binding proteins
YJR095W	SFC1	Mitochondrial succinate-fumarate transporter
YJR100C	AIM25	Mitochondria protein of unknown function
YJR115W		Putative protein of unknown function
YJR125C	ENT3	Protein containing an N-terminal epsin-like domain
YJR126C	VPS70	Protein of unknown function involved in vacuolar protein sorting
YJR139C	HOM6	Homoserine dehydrogenase (L-homoserine:NADP oxidoreductase)
YJR155W	AAD10	Putative aryl-alcohol dehydrogenase
YKL009W	MRT4	Protein involved in mRNA turnover and ribosome assembly
YKL015W	PUT3	Transcriptional activator
YKL021C	MAK11	Protein involved in an early step of 60S ribosomal subunit biogenesis
YKL032C	IXR1	Transcriptional repressor that regulates hypoxic genes during normoxia
YKL035W	UGP1	UDP-glucose pyrophosphorylase (UGPase)
YKL047W	ANR2	Protein of unknown function
YKL049C	CSE4	Centromeric histone H3-like protein
YKL053C-A	MDM35	Mitochondrial intermembrane space protein
YKL058W	TOA2	TFIIA small subunit
YKL071W		Putative protein of unknown function
YKL085W	MDH1	Mitochondrial malate dehydrogenase
YKL086W	SRX1	Sulfiredoxin
YKL090W	CUE2	Protein of unknown function
YKL091C		Putative phosphatidylinositol/phosphatidylcholine transfer protein
YKL093W	MBR1	Protein involved in mitochondrial functions and stress response
YKL095W	YJU2	Essential protein required for pre-mRNA splicing
YKL116C	PRR1	Serine/threonine protein kinase
YKL128C	PMU1	Putative phosphomutase
YKL143W	LTV1	Subunit of the EGO/GSE complex
YKL154W	SRP102	Signal recognition particle (SRP) receptor beta subunit
YKL161C	KDX1	Protein kinase
YKL162C		Putative protein of unknown function
YKL166C	TPK3	cAMP-dependent protein kinase catalytic subunit
YKL168C	KKQ8	Putative serine/threonine protein kinase with unknown cellular role
YKL184W	SPE1	Ornithine decarboxylase
YKL192C	ACP1	Mitochondrial matrix acyl carrier protein
YKL204W	EAP1	eIF4E-associated protein, competes with eIF4G for binding to eIF4E
YKL216W	URA1	Dihydroorotate dehydrogenase
YKR034W	DAL80	Negative regulator of genes in multiple nitrogen degradation pathways
YKR052C	MRS4	Iron transporter of the mitochondrial carrier family
YKR056W	TRM2	tRNA methyltransferase
YKR063C	LAS1	Endonuclease involved in pre-rRNA processing at both ends of ITS2
YKR069W	MET1	S-adenosyl-L-methionine uroporphyrinogen III transmethylase
YKR070W		Putative protein of unknown function
YKR077W	MSA2	Putative transcriptional activator
YKR078W		Cytoplasmic protein of unknown function
YKR082W	NUP133	Subunit of Nup84p subcomplex of nuclear pore complex (NPC)
YKR087C	OMA1	Metalloendopeptidase of the mitochondrial inner membrane
YKR092C	SRP40	Nucleolar serine-rich protein
YKR093W	PTR2	Integral membrane peptide transporter
YKR096W	ESL2	hEST1A/B (SMG5/6)-like protein
YLL007C	LMO1	Homolog of mammalian ELMO (Engulfment and celL MOtility)
YLL011W	SOF1	Protein required for biogenesis of 40S (small) ribosomal subunit
YLL018C-A	COX19	Protein required for cytochrome c oxidase assembly
YLL051C	FRE6	Putative ferric reductase with similarity to Fre2p
YLL058W		Putative protein of unknown function with similarity to Str2p
YLL062C	MHT1	S-methylmethionine-homocysteine methyltransferase
YLR001C		Putative protein of unknown function
YLR019W	PSR2	Plasma membrane phosphatase
YLR020C	YEH2	Steryl ester hydrolase
YLR021W	IRC25	Component of a heterodimeric Poc4p-Irc25p chaperone
YLR035C	MLH2	Protein involved in mismatch repair and meiotic recombination
YLR072W	LAM6	Sterol transporter that transfers sterols between membranes
YLR079W	SIC1	Cyclin-dependent kinase inhibitor (CKI)
YLR092W	SUL2	High affinity sulfate permease
YLR113W	HOG1	Mitogen-activated protein kinase involved in osmoregulation
YLR114C	AVL9	Conserved protein involved in exocytic transport from the Golgi
YLR125W		Putative protein of unknown function
YLR126C		Putative glutamine amidotransferase
YLR130C	ZRT2	Low-affinity zinc transporter of the plasma membrane
YLR145W	RMP1	Subunit of RNase MRP
YLR157C	ASP3-2	Cell-wall L-asparaginase II involved in asparagine catabolism
YLR162W		Protein of unknown function
YLR225C		Putative protein of unknown function
YLR234W	TOP3	DNA Topoisomerase III
YLR245C	CDD1	Cytidine deaminase
YLR265C	NEJ1	Protein involved in regulation of nonhomologous end joining
YLR289W	GUF1	Mitochondrial matrix GTPase
YLR293C	GSP1	Ran GTPase
YLR300W	EXG1	Major exo-1,3-beta-glucanase of the cell wall
YLR304C	ACO1	Aconitase
YLR313C	SPH1	Protein involved in shmoo formation and bipolar bud site selection
YLR323C	CWC24	General splicing factor
YLR324W	PEX30	ER-resident protein involved in peroxisomal biogenesis
YLR333C	RPS25B	Protein component of the small (40S) ribosomal subunit
YLR346C	CIS1	Protein of unknown function found in mitochondria
YLR347C	KAP95	Karyopherin beta
YLR350W	ORM2	Protein that mediates sphingolipid homeostasis
YLR353W	BUD8	Protein involved in bud-site selection
YLR356W	ATG33	Mitochondrial mitophagy-specific protein
YLR360W	VPS38	Part of a Vps34p phosphatidylinositol 3-kinase complex
YLR363C	NMD4	Protein that may be involved in nonsense-mediated mRNA decay
YLR364W	GRX8	Glutaredoxin that employs a dithiol mechanism of catalysis
YLR381W	CTF3	Outer kinetochore protein that forms a complex with Mcm16p and Mcm22p
YLR386W	VAC14	Enzyme regulator
YLR392C	ART10	Protein of unknown function that contains 2 PY motifs
YLR394W	CST9	SUMO E3 ligase
YLR398C	SKI2	Ski complex component and putative RNA helicase
YLR403W	SFP1	Regulates transcription of ribosomal protein and biogenesis genes
YLR406C-A		Putative protein of unknown function
YLR411W	CTR3	High-affinity copper transporter of the plasma membrane
YLR417W	VPS36	Component of the ESCRT-II complex
YLR419W		Putative helicase with limited sequence similarity to human Rb protein
YLR433C	CNA1	Calcineurin A
YLR439W	MRPL4	Mitochondrial ribosomal protein of the large subunit
YLR440C	SEC39	Component of the Dsl1p tethering complex
YLR446W		Putative hexokinase
YLR448W	RPL6B	Ribosomal 60S subunit protein L6B
YLR455W	PDP3	Component of the NuA3b histone acetyltransferase complex
YLR459W	GAB1	GPI transamidase subunit
YML005W	TRM12	S-adenosylmethionine-dependent methyltransferase
YML014W	TRM9	tRNA methyltransferase
YML023C	NSE5	Component of the SMC5-SMC6 complex
YML029W	USA1	Scaffold subunit of the Hrd1p ubiquitin ligase
YML035C	AMD1	AMP deaminase
YML041C	VPS71	Nucleosome-binding component of the SWR1 complex
YML051W	GAL80	Transcriptional regulator involved in the repression of GAL genes
YML053C		Putative protein of unknown function
YML054C	CYB2	Cytochrome b2 (L-lactate cytochrome-c oxidoreductase)
YML064C	TEM1	GTP-binding protein of the Ras superfamily
YML065W	ORC1	Largest subunit of the origin recognition complex
YML079W		Non-essential protein of unknown function
YML082W		Putative protein predicted to have carbon-sulfur lyase activity
YML097C	VPS9	Guanine nucleotide exchange factor (GEF) and ubiquitin receptor
YML130C	ERO1	Thiol oxidase required for oxidative protein folding in the ER
YMR001C	CDC5	Polo-like kinase
YMR002W	MIX17	Mitochondrial intermembrane space protein
YMR005W	TAF4	TFIID subunit (48 kDa)
YMR026C	PEX12	C3HC4-type RING-finger peroxin and E3 ubiquitin ligase
YMR033W	ARP9	Component of both the SWI/SNF and RSC chromatin remodeling complexes
YMR059W	SEN15	Subunit of the tRNA splicing endonuclease
YMR062C	ARG7	Mitochondrial ornithine acetyltransferase
YMR064W	AEP1	Protein required for expression of the mitochondrial OLI1 gene
YMR078C	CTF18	Subunit of a complex with Ctf8p
YMR079W	SEC14	Phosphatidylinositol/phosphatidylcholine transfer protein
YMR086W	SEG1	Component of eisosome required for proper eisosome assembly
YMR096W	SNZ1	Protein involved in vitamin B6 biosynthesis
YMR111C		Protein of unknown function
YMR124W	EPO1	Protein involved in septin-ER tethering
YMR133W	REC114	Protein involved in early stages of meiotic recombination
YMR134W	ERG29	Protein of unknown function involved in ergosterol biosynthesis
YMR142C	RPL13B	Ribosomal 60S subunit protein L13B
YMR153W	NUP53	FG-nucleoporin component of central core of nuclear pore complex (NPC)
YMR158W	MRPS8	Mitochondrial ribosomal protein of the small subunit
YMR159C	ATG16	Conserved protein involved in autophagy
YMR171C	EAR1	Specificity factor required for Rsp5p-dependent ubiquitination
YMR180C	CTL1	RNA 5'-triphosphatase, localizes to both the nucleus and cytoplasm
YMR197C	VTI1	Protein involved in cis-Golgi membrane traffic
YMR202W	ERG2	C-8 sterol isomerase
YMR210W	MGL2	Monoacylglycerol and triacylglycerol lipase
YMR235C	RNA1	GTPase activating protein (GAP) for Gsp1p
YMR251W	GTO3	Omega class glutathione transferase
YMR251W-A	HOR7	Protein of unknown function
YMR253C		Putative protein of unknown function
YMR256C	COX7	Subunit VII of cytochrome c oxidase (Complex IV)
YMR265C		Putative protein of unknown function
YMR278W	PRM15	Phosphoribomutase
YMR290C	HAS1	ATP-dependent RNA helicase
YMR294W	JNM1	Component of the yeast dynactin complex
YMR303C	ADH2	Glucose-repressible alcohol dehydrogenase II
YMR318C	ADH6	NADPH-dependent medium chain alcohol dehydrogenase
YNL004W	HRB1	Poly(A+) RNA-binding protein
YNL011C		Putative protein of unknown function
YNL025C	SSN8	Cyclin-like component of the RNA polymerase II holoenzyme
YNL032W	SIW14	Tyrosine phosphatase involved in actin organization and endocytosis
YNL041C	COG6	Component of the conserved oligomeric Golgi complex
YNL058C		Putative protein of unknown function
YNL081C	SWS2	Putative mitochondrial ribosomal protein of the small subunit
YNL090W	RHO2	Non-essential small GTPase of the Rho/Rac family of Ras-like proteins
YNL091W	NST1	Protein of unknown function
YNL092W		S-adenosylmethionine-dependent protein methyltransferase
YNL097C-B		Putative protein of unknown function
YNL106C	INP52	Polyphosphatidylinositol phosphatase
YNL116W	DMA2	Ubiquitin-protein ligase (E3)
YNL136W	EAF7	Subunit of the NuA4 histone acetyltransferase complex
YNL140C		Protein of unknown function
YNL164C	IBD2	Component of the BUB2-dependent spindle checkpoint pathway
YNL175C	NOP13	Nucleolar protein found in preribosomal complexes
YNL182C	IPI3	Component of the Rix1 complex and pre-replicative complexes (pre-RCs)
YNL189W	SRP1	Karyopherin alpha homolog
YNL202W	SPS19	Peroxisomal 2,4-dienoyl-CoA reductase
YNL214W	PEX17	Membrane peroxin of the peroxisomal importomer complex
YNL218W	MGS1	Protein with DNA-dependent ATPase and ssDNA annealing activities
YNL239W	LAP3	Cysteine aminopeptidase with homocysteine-thiolactonase activity
YNL269W	BSC4	Protein of unknown function
YNL287W	SEC21	Gamma subunit of coatomer
YNL295W	MRX6	Protein that associates with mitochondrial ribosome
YNL307C	MCK1	Dual-specificity ser/thr and tyrosine protein kinase
YNL310C	ZIM17	Protein co-chaperone with a zinc finger motif
YNL322C	KRE1	Cell wall glycoprotein involved in beta-glucan assembly
YNL334C	SNO2	Protein of unknown function
YNL335W	DDI3	Cyanamide hydratase that detoxifies cyanamide
YNL336W	COS1	Endosomal protein involved in turnover of plasma membrane proteins
YNR002C	ATO2	Putative transmembrane protein involved in export of ammonia
YNR011C	PRP2	RNA-dependent DExD/H-box ATPase
YNR014W		Putative protein of unknown function
YNR017W	TIM23	Essential component of the TIM23 complex
YNR018W	RCF2	Cytochrome c oxidase subunit
YNR020C	ATP23	Putative metalloprotease of the mitochondrial inner membrane
YNR023W	SNF12	73 kDa subunit of the SWI/SNF chromatin remodeling complex
YNR039C	ZRG17	Endoplasmic reticulum zinc transporter
YNR049C	MSO1	Lipid-interacting protein in SNARE complex assembly machinery
YNR065C		Protein of unknown function
YOL019W		Protein of unknown function
YOL036W		Protein of unknown function
YOL045W	PSK2	PAS-domain containing serine/threonine protein kinase
YOL062C	APM4	Cargo-binding mu subunit of AP-2
YOL071W	SDH5	Protein required for flavinylation of Sdh1p
YOL093W	TRM10	tRNA methyltransferase
YOL100W	PKH2	Serine/threonine protein kinase
YOL105C	WSC3	Sensor-transducer of the stress-activated PKC1-MPK1 signaling pathway
YOL108C	INO4	Transcription factor involved in phospholipid synthesis
YOL112W	MSB4	GTPase-activating protein of the Ras superfamily
YOL116W	MSN1	Transcriptional activator
YOL135C	MED7	Subunit of the RNA polymerase II mediator complex
YOL140W	ARG8	Acetylornithine aminotransferase
YOL148C	SPT20	Subunit of the SAGA transcriptional regulatory complex
YOL155C	HPF1	Haze-protective mannoprotein
YOL166W-A		Protein of unknown function
YOR009W	TIR4	Cell wall mannoprotein
YOR022C	DDL1	DDHD domain-containing phospholipase A1
YOR027W	STI1	Hsp90 cochaperone
YOR032C	HMS1	bHLH protein with similarity to myc-family transcription factors
YOR036W	PEP12	Target membrane receptor (t-SNARE)
YOR043W	WHI2	Protein required for full activation of the general stress response
YOR051C	ETT1	Nuclear protein that inhibits replication of Brome mosaic virus
YOR056C	NOB1	Protein involved in proteasomal and 40S ribosomal subunit biogenesis
YOR057W	SGT1	Cochaperone protein
YOR064C	YNG1	Subunit of the NuA3 histone acetyltransferase complex
YOR076C	SKI7	GTP-binding protein that couples the Ski complex and exosome
YOR077W	RTS2	Basic zinc-finger protein
YOR078W	BUD21	Component of small ribosomal subunit (SSU) processosome
YOR094W	ARF3	Glucose-repressible ADP-ribosylation factor
YOR112W	CEX1	Component of nuclear aminoacylation-dependent tRNA export pathway
YOR128C	ADE2	Phosphoribosylaminoimidazole carboxylase
YOR140W	SFL1	Transcriptional repressor and activator
YOR145C	PNO1	Essential nucleolar protein required for pre-18S rRNA processing
YOR151C	RPB2	RNA polymerase II second largest subunit B150
YOR157C	PUP1	Beta 2 subunit of the 20S proteasome
YOR166C	SWT1	RNA endoribonuclease involved in perinuclear mRNP quality control
YOR185C	GSP2	GTP binding protein (mammalian Ranp homolog)
YOR192C	THI72	Transporter of thiamine or related compound
YOR205C	GEP3	Protein required for mitochondrial ribosome small subunit biogenesis
YOR209C	NPT1	Nicotinate phosphoribosyltransferase
YOR237W	HES1	Protein implicated in the regulation of ergosterol biosynthesis
YOR249C	APC5	Subunit of the Anaphase-Promoting Complex/Cyclosome (APC/C)
YOR250C	CLP1	Component of the cleavage and polyadenylation factor I (CF I)
YOR258W	HNT3	DNA 5' AMP hydrolase involved in DNA repair
YOR262W	GPN2	Putative GTPase with a role in biogenesis of RNA pol II and polIII
YOR265W	RBL2	Protein involved in microtubule morphogenesis
YOR269W	PAC1	Involved in nuclear migration, part of the dynein/dynactin pathway
YOR275C	RIM20	Protein involved in proteolytic activation of Rim101p
YOR294W	RRS1	Essential protein that binds ribosomal protein L11
YOR299W	BUD7	Member of the ChAPs family (Chs5p-Arf1p-binding proteins)
YOR302W		CPA1 uORF
YOR304C-A	BIL1	Protein that binds Bud6p and has a role in actin cable assembly
YOR305W	RRG7	Protein of unknown function
YOR317W	FAA1	Long chain fatty acyl-CoA synthetase
YOR332W	VMA4	Subunit E of the V1 domain of the vacuolar H+-ATPase (V-ATPase)
YOR350C	MNE1	Protein involved in splicing Group I aI5-beta intron from COX1 mRNA
YOR354C	MSC6	Multicopy suppressor of HER2 involved in mitochondrial translation
YOR365C		Putative protein of unknown function
YOR369C	RPS12	Protein component of the small (40S) ribosomal subunit
YOR370C	MRS6	Rab escort protein
YOR381W	FRE3	Ferric reductase
YOR382W	FIT2	Mannoprotein that is incorporated into the cell wall
YPL010W	RET3	Zeta subunit of the coatomer complex (COPI)
YPL020C	ULP1	Protease that specifically cleaves Smt3p protein conjugates
YPL022W	RAD1	Single-stranded DNA endonuclease (with Rad10p)
YPL024W	RMI1	Subunit of the RecQ (Sgs1p) - Topo III (Top3p) complex
YPL040C	ISM1	Mitochondrial isoleucyl-tRNA synthetase
YPL053C	KTR6	Probable mannosylphosphate transferase
YPL057C	SUR1	Mannosylinositol phosphorylceramide (MIPC) synthase catalytic subunit
YPL066W	RGL1	Regulator of Rho1p signaling, cofactor of Tus1p
YPL070W	MUK1	Guanine nucleotide exchange factor (GEF)
YPL074W	YTA6	Putative ATPase of the CDC48/PAS1/SEC18 (AAA) family
YPL091W	GLR1	Cytosolic and mitochondrial glutathione oxidoreductase
YPL096W	PNG1	Conserved peptide N-glycanase
YPL104W	MSD1	Mitochondrial aspartyl-tRNA synthetase
YPL106C	SSE1	ATPase component of heat shock protein Hsp90 chaperone complex
YPL116W	HOS3	Trichostatin A-insensitive homodimeric histone deacetylase (HDAC)
YPL118W	MRP51	Mitochondrial ribosomal protein of the small subunit
YPL134C	ODC1	Mitochondrial inner membrane transporter
YPL141C	FRK1	Protein kinase of unknown cellular role
YPL158C	AIM44	Protein that regulates Cdc42p and Rho1p
YPL180W	TCO89	Subunit of TORC1 (Tor1p or Tor2p-Kog1p-Lst8p-Tco89p)
YPL183W-A	RTC6	Protein involved in translation
YPL191C		K48-specific deubiquitinating (DUB) enzyme
YPL199C		Putative protein of unknown function
YPL219W	PCL8	Cyclin
YPL222W	FMP40	Putative protein of unknown function
YPL225W		Protein of unknown function
YPL230W	USV1	Putative transcription factor containing a C2H2 zinc finger
YPL233W	NSL1	Essential component of the MIND kinetochore complex
YPL236C	ENV7	Vacuolar membrane protein kinase
YPL237W	SUI3	Beta subunit of the translation initiation factor eIF2
YPL246C	RBD2	Possible rhomboid protease
YPL254W	HFI1	Adaptor protein required for structural integrity of the SAGA complex
YPL258C	THI21	Hydroxymethylpyrimidine (HMP) and HMP-phosphate kinase
YPR007C	REC8	Meiosis-specific component of the sister chromatid cohesion complex
YPR024W	YME1	Catalytic subunit of i-AAA protease complex
YPR051W	MAK3	Catalytic subunit of the NatC type N-terminal acetyltransferase (NAT)
YPR054W	SMK1	Middle sporulation-specific mitogen-activated protein kinase (MAPK)
YPR057W	BRR1	snRNP protein component of spliceosomal snRNPs
YPR088C	SRP54	Signal recognition particle (SRP) subunit (homolog of mammalian SRP54)
YPR117W		Putative protein of unknown function
YPR140W	TAZ1	Lyso-phosphatidylcholine acyltransferase
YPR144C	NOC4	Nucleolar protein
YPR157W	TDA6	Putative protein of unknown function
YPR174C		Protein of unknown function
YPR178W	PRP4	Splicing factor
YPR190C	RPC82	RNA polymerase III subunit C82
YPR191W	QCR2	Subunit 2 of ubiquinol cytochrome-c reductase (Complex III)

## Sheet: population
			These are 5179 ORFs which code for proteins and therefore were used as a reference population of genes in overrepresentation tests
ORF ID	Gene standard name	Gene brief description
YAL001C	TFC3	Subunit of RNA polymerase III transcription initiation factor complex
YAL002W	VPS8	Membrane-binding component of the CORVET complex
YAL005C	SSA1	ATPase involved in protein folding and NLS-directed nuclear transport
YAL007C	ERP2	Member of the p24 family involved in ER to Golgi transport
YAL008W	FUN14	Integral mitochondrial outer membrane (MOM) protein
YAL009W	SPO7	Putative regulatory subunit of Nem1p-Spo7p phosphatase holoenzyme
YAL010C	MDM10	Subunit of both the ERMES and the SAM complex
YAL011W	SWC3	Protein of unknown function
YAL012W	CYS3	Cystathionine gamma-lyase
YAL016W	TPD3	Regulatory subunit A of the heterotrimeric PP2A complex
YAL018C	LDS1	Protein Involved in spore wall assembly
YAL019W	FUN30	Snf2p family member with ATP-dependent chromatin remodeling activity
YAL020C	ATS1	Protein required for modification of wobble nucleosides in tRNA
YAL021C	CCR4	Component of the CCR4-NOT transcriptional complex
YAL022C	FUN26	High affinity, broad selectivity, nucleoside/nucleobase transporter
YAL024C	LTE1	Protein similar to GDP/GTP exchange factors
YAL026C	DRS2	Trans-golgi network aminophospholipid translocase (flippase)
YAL027W	SAW1	5'- and 3'-flap DNA binding protein
YAL029C	MYO4	Type V myosin motor involved in actin-based transport of cargos
YAL030W	SNC1	Vesicle membrane receptor protein (v-SNARE)
YAL032C	PRP45	Protein required for pre-mRNA splicing
YAL033W	POP5	Subunit of both RNase MRP and nuclear RNase P
YAL034C	FUN19	Non-essential protein of unknown function
YAL034W-A	MTW1	Essential component of the MIND kinetochore complex
YAL035W	FUN12	Translation initiation factor eIF5B
YAL036C	RBG1	Member of the DRG family of GTP-binding proteins
YAL037W		Putative protein of unknown function
YAL038W	CDC19	Pyruvate kinase
YAL039C	CYC3	Cytochrome c heme lyase (holocytochrome c synthase)
YAL040C	CLN3	G1 cyclin involved in cell cycle progression
YAL041W	CDC24	Guanine nucleotide exchange factor (GEF) for Cdc42p
YAL042W	ERV46	Protein localized to COPII-coated vesicles
YAL043C	PTA1	Subunit of holo-CPF
YAL044W-A	BOL1	Mitochondrial matrix protein involved in Fe-S cluster biogenesis
YAL046C	BOL3	Protein involved in Fe-S cluster transfer to mitochondrial clients
YAL047C	SPC72	Gamma-tubulin small complex (gamma-TuSC) receptor
YAL048C	GEM1	Outer mitochondrial membrane GTPase, subunit of the ERMES complex
YAL049C	AIM2	Cytoplasmic protein involved in mitochondrial function or organization
YAL054C	ACS1	Acetyl-coA synthetase isoform
YAL055W	PEX22	Putative peroxisomal membrane protein
YAL060W	BDH1	NAD-dependent (R,R)-butanediol dehydrogenase
YAL061W	BDH2	Putative medium-chain alcohol dehydrogenase with similarity to BDH1
YAL062W	GDH3	NADP(+)-dependent glutamate dehydrogenase
YAL064C-A	TDA8	Putative protein of unknown function
YAL064W		Protein of unknown function
YAL064W-B		Fungal-specific protein of unknown function
YAL065C		Putative protein of unknown function
YAL067C	SEO1	Putative permease
YAL068C	PAU8	Protein of unknown function
YAR002C-A	ERP1	Member of the p24 family involved in ER to Golgi transport
YAR002W	NUP60	FG-nucleoporin component of central core of the nuclear pore complex
YAR003W	SWD1	Subunit of the COMPASS (Set1C) complex
YAR007C	RFA1	Subunit of heterotrimeric Replication Protein A (RPA)
YAR008W	SEN34	Subunit of the tRNA splicing endonuclease
YAR015W	ADE1	N-succinyl-5-aminoimidazole-4-carboxamide ribotide synthetase
YAR018C	KIN3	Nonessential serine/threonine protein kinase
YAR020C	PAU7	Member of the seripauperin multigene family
YAR023C		Putative integral membrane protein
YAR027W	UIP3	Putative integral membrane protein of unknown function
YAR028W		Putative integral membrane protein
YAR029W		Member of DUP240 gene family but contains no transmembrane domains
YAR031W	PRM9	Pheromone-regulated protein
YAR033W	MST28	Putative integral membrane protein, involved in vesicle formation
YAR035C-A		Putative protein of unknown function
YAR035W	YAT1	Outer mitochondrial carnitine acetyltransferase
YAR050W	FLO1	Lectin-like protein involved in flocculation
YAR061W		Pseudogenic fragment with similarity to flocculins
YAR064W		Pseudogenic fragment with similarity to flocculins
YAR071W	PHO11	One of three repressible acid phosphatases
YBL001C	ECM15	Non-essential protein of unknown function
YBL002W	HTB2	Histone H2B
YBL003C	HTA2	Histone H2A
YBL005W	PDR3	Transcriptional activator of the pleiotropic drug resistance network
YBL008W	HIR1	Subunit of the HIR complex
YBL009W	ALK2	Protein kinase
YBL010C		Putative protein of unknown function
YBL011W	SCT1	Glycerol 3-phosphate/dihydroxyacetone phosphate sn-1 acyltransferase
YBL013W	FMT1	Methionyl-tRNA formyltransferase
YBL014C	RRN6	Component of the core factor (CF) rDNA transcription factor complex
YBL015W	ACH1	Protein with CoA transferase activity
YBL016W	FUS3	Mitogen-activated serine/threonine protein kinase involved in mating
YBL018C	POP8	Subunit of both RNase MRP and nuclear RNase P
YBL019W	APN2	Class II abasic (AP) endonuclease involved in repair of DNA damage
YBL020W	RFT1	Membrane protein required for translocation of Man5GlcNac2-PP-Dol
YBL021C	HAP3	Subunit of the Hap2p/3p/4p/5p CCAAT-binding complex
YBL022C	PIM1	ATP-dependent Lon protease
YBL023C	MCM2	Protein involved in DNA replication
YBL024W	NCL1	S-adenosyl-L-methionine-dependent tRNA: m5C-methyltransferase
YBL025W	RRN10	Protein involved in promoting high level transcription of rDNA
YBL026W	LSM2	Lsm (Like Sm) protein
YBL027W	RPL19B	Ribosomal 60S subunit protein L19B
YBL028C		Protein of unknown function that may interact with ribosomes
YBL029C-A		Protein of unknown function
YBL029W		Non-essential protein of unknown function
YBL030C	PET9	Major ADP/ATP carrier of the mitochondrial inner membrane
YBL031W	SHE1	Mitotic spindle protein
YBL032W	HEK2	RNA binding protein involved in asymmetric localization of ASH1 mRNA
YBL033C	RIB1	GTP cyclohydrolase II
YBL034C	STU1	Component of the mitotic spindle
YBL035C	POL12	B subunit of DNA polymerase alpha-primase complex
YBL036C		Putative non-specific single-domain racemase
YBL037W	APL3	Alpha-adaptin
YBL038W	MRPL16	Mitochondrial ribosomal protein of the large subunit
YBL039C	URA7	Major CTP synthase isozyme (see also URA8)
YBL040C	ERD2	HDEL receptor
YBL041W	PRE7	Beta 6 subunit of the 20S proteasome
YBL042C	FUI1	High affinity uridine permease, localizes to the plasma membrane
YBL043W	ECM13	Non-essential protein of unknown function
YBL044W		Putative protein of unknown function
YBL045C	COR1	Core subunit of the ubiquinol-cytochrome c reductase complex
YBL046W	PSY4	Regulatory subunit of protein phosphatase PP4
YBL047C	EDE1	Scaffold protein involved in the formation of early endocytic sites
YBL049W	MOH1	Protein of unknown function, essential for stationary phase survival
YBL050W	SEC17	Alpha-SNAP cochaperone
YBL051C	PIN4	Protein involved in G2/M phase progression and response to DNA damage
YBL054W	TOD6	PAC motif binding protein involved in rRNA and ribosome biogenesis
YBL055C		3'-->5' exonuclease and endonuclease with a possible role in apoptosis
YBL057C	PTH2	One of two mitochondrially-localized peptidyl-tRNA hydrolases
YBL058W	SHP1	UBX domain-containing substrate adaptor for Cdc48p
YBL059C-A	CMC2	Protein involved in respiratory chain complex assembly or maintenance
YBL059W	IAI11	Putative protein of unknown function
YBL060W	YEL1	Guanine nucleotide exchange factor specific for Arf3p
YBL061C	SKT5	Activator of Chs3p (chitin synthase III) during vegetative growth
YBL063W	KIP1	Kinesin-related motor protein
YBL064C	PRX1	Mitochondrial peroxiredoxin with thioredoxin peroxidase activity
YBL069W	AST1	Lipid raft associated protein
YBL071C-B		Putative protein of unknown function
YBL071W-A	KTI11	Zn-ribbon protein that co-purifies with Dph1 and Dph2
YBL072C	RPS8A	Protein component of the small (40S) ribosomal subunit
YBL074C	AAR2	Component of the U5 snRNP complex
YBL075C	SSA3	ATPase involved in protein folding and the response to stress
YBL076C	ILS1	Cytoplasmic isoleucine-tRNA synthetase
YBL078C	ATG8	Component of autophagosomes and Cvt vesicles
YBL079W	NUP170	Subunit of inner ring of nuclear pore complex (NPC)
YBL080C	PET112	Subunit of the trimeric GatFAB AmidoTransferase(AdT) complex
YBL081W		Non-essential protein of unknown function
YBL082C	ALG3	Dolichol-P-Man dependent alpha(1-3) mannosyltransferase
YBL085W	BOI1	Protein implicated in polar growth
YBL086C		Protein of unknown function
YBL087C	RPL23A	Ribosomal 60S subunit protein L23A
YBL089W	AVT5	Putative transporter
YBL090W	MRP21	Mitochondrial ribosomal protein of the small subunit
YBL091C	MAP2	Methionine aminopeptidase
YBL091C-A	SCS22	Protein involved in regulation of phospholipid metabolism
YBL092W	RPL32	Ribosomal 60S subunit protein L32
YBL093C	ROX3	Subunit of the RNA polymerase II mediator complex
YBL095W	MRX3	Protein that associates with mitochondrial ribosome
YBL097W	BRN1	Subunit of the condensin complex
YBL098W	BNA4	Kynurenine 3-monooxygenase
YBL099W	ATP1	Alpha subunit of the F1 sector of mitochondrial F1F0 ATP synthase
YBL101C	ECM21	Protein involved in regulating endocytosis of plasma membrane proteins
YBL102W	SFT2	Tetra-spanning membrane protein found mostly in the late Golgi
YBL103C	RTG3	bHLH/Zip transcription factor for retrograde (RTG) and TOR pathways
YBL107C	MIX23	Mitochondrial intermembrane space protein of unknown function
YBL112C		Putative protein of unknown function
YBR001C	NTH2	Putative neutral trehalase, required for thermotolerance
YBR002C	RER2	Forms the dehydrodolichyl diphosphate syntase (DDS) complex with NUS1
YBR003W	COQ1	Hexaprenyl pyrophosphate synthetase
YBR004C	GPI18	Functional ortholog of human PIG-V
YBR005W	RCR1	Protein of the ER membrane involved in cell wall chitin deposition
YBR006W	UGA2	Succinate semialdehyde dehydrogenase
YBR007C	DSF2	Deletion suppressor of mpt5 mutation
YBR008C	FLR1	Plasma membrane transporter of the major facilitator superfamily
YBR009C	HHF1	Histone H4
YBR010W	HHT1	Histone H3
YBR011C	IPP1	Cytoplasmic inorganic pyrophosphatase (PPase)
YBR013C		Putative protein of unknown function
YBR014C	GRX7	Cis-golgi localized monothiol glutaredoxin
YBR015C	MNN2	Alpha-1,2-mannosyltransferase
YBR016W		Tail-anchored plasma membrane protein with a conserved CYSTM module
YBR018C	GAL7	Galactose-1-phosphate uridyl transferase
YBR019C	GAL10	UDP-glucose-4-epimerase
YBR020W	GAL1	Galactokinase
YBR021W	FUR4	Plasma membrane localized uracil permease
YBR022W	POA1	Phosphatase that is highly specific for ADP-ribose 1''-phosphate
YBR023C	CHS3	Chitin synthase III
YBR024W	SCO2	Protein anchored to mitochondrial inner membrane
YBR025C	OLA1	P-loop ATPase with similarity to human OLA1 and bacterial YchF
YBR028C	YPK3	AGC kinase
YBR029C	CDS1	Phosphatidate cytidylyltransferase (CDP-diglyceride synthetase)
YBR030W	RKM3	Ribosomal lysine methyltransferase
YBR033W	EDS1	Putative zinc cluster protein, predicted to be a transcription factor
YBR034C	HMT1	Nuclear SAM-dependent mono- and asymmetric methyltransferase
YBR035C	PDX3	Pyridoxine (pyridoxamine) phosphate oxidase
YBR037C	SCO1	Copper-binding protein of mitochondrial inner membrane
YBR038W	CHS2	Chitin synthase II
YBR039W	ATP3	Gamma subunit of the F1 sector of mitochondrial F1F0 ATP synthase
YBR040W	FIG1	Integral membrane protein required for efficient mating
YBR042C	CST26	Acyltransferase
YBR043C	QDR3	Multidrug transporter of the major facilitator superfamily
YBR045C	GIP1	Meiosis-specific regulatory subunit of the Glc7p protein phosphatase
YBR046C	ZTA1	NADPH-dependent quinone reductase
YBR047W	FMP23	Putative protein of unknown function
YBR049C	REB1	RNA polymerase I enhancer binding protein
YBR050C	REG2	Regulatory subunit of the Glc7p type-1 protein phosphatase
YBR052C	RFS1	Protein of unknown function
YBR053C		Putative protein of unknown function
YBR055C	PRP6	Splicing factor
YBR056W		Putative glycoside hydrolase of the mitochondrial intermembrane space
YBR057C	MUM2	Protein essential for meiotic DNA replication and sporulation
YBR058C	UBP14	Ubiquitin-specific protease
YBR058C-A	TSC3	Protein that stimulates the activity of serine palmitoyltransferase
YBR059C	AKL1	Ser-Thr protein kinase
YBR060C	ORC2	Subunit of the origin recognition complex (ORC)
YBR061C	TRM7	2'-O-ribose methyltransferase
YBR062C		Protein of unknown function that interacts with Msb2p
YBR063C		Putative protein of unknown function
YBR065C	ECM2	Pre-mRNA splicing factor
YBR066C	NRG2	Transcriptional repressor
YBR067C	TIP1	Major cell wall mannoprotein with possible lipase activity
YBR068C	BAP2	High-affinity leucine permease
YBR069C	TAT1	Amino acid transporter for valine, leucine, isoleucine, and tyrosine
YBR070C	ALG14	Component of UDP-GlcNAc transferase
YBR071W		Protein of unknown function found in the cytoplasm and bud neck
YBR072W	HSP26	Small heat shock protein (sHSP) with chaperone activity
YBR077C	SLM4	Subunit of the EGO/GSE complex
YBR078W	ECM33	GPI-anchored protein of unknown function
YBR079C	RPG1	eIF3a subunit of the eukaryotic translation initiation factor 3 (eIF3)
YBR080C	SEC18	AAA ATPase and SNARE disassembly chaperone
YBR081C	SPT7	Subunit of the SAGA transcriptional regulatory complex
YBR083W	TEC1	Transcription factor targeting filamentation genes and Ty1 expression
YBR084C-A	RPL19A	Ribosomal 60S subunit protein L19A
YBR084W	MIS1	Mitochondrial C1-tetrahydrofolate synthase
YBR085C-A		Protein of unknown function
YBR085W	AAC3	Mitochondrial inner membrane ADP/ATP translocator
YBR086C	IST2	Cortical ER protein involved in ER-plasma membrane tethering
YBR087W	RFC5	Subunit of heteropentameric Replication factor C (RF-C)
YBR088C	POL30	Proliferating cell nuclear antigen (PCNA)
YBR089C-A	NHP6B	High-mobility group (HMG) protein
YBR090C		Putative protein of unknown function
YBR091C	TIM12	Essential protein of the inner mitochondrial membrane
YBR092C	PHO3	Constitutively expressed acid phosphatase similar to Pho5p
YBR093C	PHO5	Repressible acid phosphatase
YBR094W	PBY1	Putative tubulin tyrosine ligase associated with P-bodies
YBR095C	RXT2	Component of the histone deacetylase Rpd3L complex
YBR096W		Putative protein of unknown function
YBR097W	VPS15	Serine/threonine protein kinase involved in vacuolar protein sorting
YBR098W	MMS4	Subunit of structure-specific Mms4p-Mus81p endonuclease
YBR101C	FES1	Hsp70 (Ssa1p) nucleotide exchange factor
YBR102C	EXO84	Exocyst subunit with dual roles in exocytosis and spliceosome assembly
YBR103W	SIF2	WD40 repeat-containing subunit of Set3C histone deacetylase complex
YBR104W	YMC2	Putative mitochondrial inner membrane transporter
YBR105C	VID24	GID Complex regulatory subunit
YBR106W	SND3	Protein involved in SRP-independent targeting of substrates to the ER
YBR107C	IML3	Outer kinetochore protein and component of the Ctf19 complex
YBR108W	AIM3	Protein that inhibits barbed-end actin filament elongation
YBR109C	CMD1	Calmodulin
YBR110W	ALG1	Mannosyltransferase
YBR111C	YSA1	Nudix hydrolase family member with ADP-ribose pyrophosphatase activity
YBR112C	CYC8	General transcriptional co-repressor
YBR115C	LYS2	Alpha aminoadipate reductase
YBR117C	TKL2	Transketolase
YBR118W	TEF2	Translational elongation factor EF-1 alpha
YBR119W	MUD1	U1 snRNP A protein
YBR120C	CBP6	Mitochondrial protein required for translation of the COB mRNA
YBR121C	GRS1	Cytoplasmic and mitochondrial glycyl-tRNA synthase
YBR122C	MRPL36	Mitochondrial ribosomal protein of the large subunit
YBR123C	TFC1	Subunit of RNA polymerase III transcription initiation factor complex
YBR125C	PTC4	Cytoplasmic type 2C protein phosphatase (PP2C)
YBR126C	TPS1	Synthase subunit of trehalose-6-P synthase/phosphatase complex
YBR126W-A	MEO1	Putative protein of unknown function
YBR127C	VMA2	Subunit B of V1 peripheral membrane domain of vacuolar H+-ATPase
YBR128C	ATG14	Autophagy-specific subunit of phosphatidylinositol 3-kinase complex I
YBR129C	OPY1	Protein of unknown function
YBR130C	SHE3	Protein adaptor between Myo4p and the She2p-mRNA complex
YBR131W	CCZ1	Subunit of a heterodimeric guanine nucleotide exchange factor (GEF)
YBR132C	AGP2	Plasma membrane regulator of polyamine and carnitine transport
YBR133C	HSL7	Protein arginine N-methyltransferase
YBR135W	CKS1	Cyclin-dependent protein kinase regulatory subunit and adaptor
YBR138C		Cytoplasmic protein of unknown function
YBR139W	ATG42	Vacuolar serine-type carboxypeptidase
YBR140C	IRA1	GTPase-activating protein
YBR141C	BMT2	Nucleolar S-adenosylmethionine-dependent rRNA methyltransferase
YBR142W	MAK5	Essential nucleolar protein
YBR143C	SUP45	Polypeptide release factor (eRF1) in translation termination
YBR146W	MRPS9	Mitochondrial ribosomal protein of the small subunit
YBR147W	RTC2	Putative vacuolar membrane transporter for cationic amino acids
YBR148W	YSW1	Protein required for normal prospore membrane formation
YBR149W	ARA1	NADP+ dependent arabinose dehydrogenase
YBR150C	TBS1	Protein of unknown function
YBR151W	APD1	Protein of unknown function
YBR152W	SPP381	mRNA splicing factor, component of U4/U6.U5 tri-snRNP
YBR153W	RIB7	Diaminohydroxyphoshoribosylaminopyrimidine deaminase
YBR154C	RPB5	RNA polymerase subunit ABC27
YBR155W	CNS1	TPR-containing co-chaperone
YBR156C	SLI15	Subunit of the conserved chromosomal passenger complex (CPC)
YBR158W	AMN1	Protein required for daughter cell separation
YBR159W	IFA38	Microsomal beta-keto-reductase
YBR160W	CDC28	Cyclin-dependent kinase (CDK) catalytic subunit
YBR161W	CSH1	Mannosylinositol phosphorylceramide (MIPC) synthase catalytic subunit
YBR162C	TOS1	Covalently-bound cell wall protein of unknown function
YBR162W-A	YSY6	Protein of unknown function
YBR163W	EXO5	Mitochondrial 5'-3' exonuclease and sliding exonuclease
YBR164C	ARL1	Soluble GTPase with a role in regulation of membrane traffic
YBR165W	UBS1	Ubiquitin-conjugating enzyme suppressor that regulates Cdc34p
YBR166C	TYR1	Prephenate dehydrogenase involved in tyrosine biosynthesis
YBR167C	POP7	Subunit of RNase MRP, nuclear RNase P and telomerase
YBR168W	PEX32	Peroxisomal integral membrane protein
YBR169C	SSE2	Member of Hsp110 subclass of the heat shock protein 70 (HSP70) family
YBR170C	NPL4	Substrate-recruiting cofactor of the Cdc48p-Npl4p-Ufd1p segregase
YBR171W	SEC66	Non-essential subunit of Sec63 complex
YBR172C	SMY2	GYF domain protein
YBR173C	UMP1	Chaperone required for correct maturation of the 20S proteasome
YBR175W	SWD3	Essential subunit of the COMPASS (Set1C) complex
YBR176W	ECM31	Ketopantoate hydroxymethyltransferase
YBR177C	EHT1	Acyl-coenzymeA:ethanol O-acyltransferase
YBR179C	FZO1	Mitofusin
YBR180W	DTR1	Putative dityrosine transporter of the major facilitator superfamily
YBR181C	RPS6B	Protein component of the small (40S) ribosomal subunit
YBR182C	SMP1	MADS-box transcription factor involved in osmotic stress response
YBR182C-A		Putative protein of unknown function
YBR183W	YPC1	Alkaline ceramidase
YBR184W		Putative protein of unknown function
YBR185C	MBA1	Membrane-associated mitochondrial ribosome receptor
YBR186W	PCH2	Hexameric ring ATPase that remodels chromosome axis protein Hop1p
YBR187W	GDT1	Calcium and manganese transporter with higher affinity for Ca2+
YBR188C	NTC20	Member of the NineTeen Complex (NTC)
YBR189W	RPS9B	Protein component of the small (40S) ribosomal subunit
YBR191W	RPL21A	Ribosomal 60S subunit protein L21A
YBR192W	RIM2	Mitochondrial pyrimidine nucleotide transporter
YBR193C	MED8	Subunit of the RNA polymerase II mediator complex
YBR194W	AIM4	Protein proposed to be associated with the nuclear pore complex
YBR195C	MSI1	Subunit of chromatin assembly factor I (CAF-1)
YBR196C	PGI1	Glycolytic enzyme phosphoglucose isomerase
YBR197C		Protein of unknown function
YBR198C	TAF5	Subunit (90 kDa) of TFIID and SAGA complexes
YBR199W	KTR4	Glycosyltransferase involved in protein glycosylation
YBR200W	BEM1	Protein containing SH3-domains
YBR201W	DER1	ER membrane protein that promotes export of misfolded polypeptides
YBR202W	MCM7	Component of the Mcm2-7 hexameric helicase complex
YBR204C	LDH1	Serine hydrolase
YBR205W	KTR3	Putative alpha-1,2-mannosyltransferase
YBR210W	ERV15	Protein involved in export of proteins from the endoplasmic reticulum
YBR211C	AME1	Essential kinetochore protein associated with microtubules and SPBs
YBR212W	NGR1	RNA binding protein that negatively regulates growth rate
YBR213W	MET8	Bifunctional dehydrogenase and ferrochelatase
YBR214W	SDS24	Protein involved in cell separation during budding
YBR215W	HPC2	Subunit of the HIR complex
YBR216C	YBP1	Protein involved in cellular response to oxidative stress
YBR217W	ATG12	Ubiquitin-like modifier involved in autophagy and the Cvt pathway
YBR218C	PYC2	Pyruvate carboxylase isoform
YBR219C		Putative protein of unknown function
YBR220C		Putative protein of unknown function
YBR221C	PDB1	E1 beta subunit of the pyruvate dehydrogenase (PDH) complex
YBR222C	PCS60	Oxalyl-CoA synthetase
YBR223C	TDP1	Tyrosyl-DNA phosphodiesterase I
YBR225W		Putative protein of unknown function
YBR227C	MCX1	Non-proteolytic ATPase of the AAA family
YBR228W	SLX1	Endonuclease involved in DNA recombination and repair
YBR230C	OM14	Mitochondrial outer membrane receptor for cytosolic ribosomes
YBR231C	SWC5	Component of the SWR1 complex
YBR233W	PBP2	RNA binding protein
YBR233W-A	DAD3	Essential subunit of the Dam1 complex (aka DASH complex)
YBR234C	ARC40	Subunit of the ARP2/3 complex
YBR235W	VHC1	Vacuolar membrane cation-chloride cotransporter (CCC)
YBR237W	PRP5	RNA helicase in the DEAD-box family
YBR238C		Mitochondrial membrane protein
YBR239C	ERT1	Transcriptional regulator
YBR241C		Putative transporter, member of the sugar porter family
YBR242W		Putative protein of unknown function
YBR243C	ALG7	UDP-N-acetyl-glucosamine-1-P transferase
YBR244W	GPX2	Phospholipid hydroperoxide glutathione peroxidase
YBR245C	ISW1	ATPase subunit of imitation-switch (ISWI) class chromatin remodelers
YBR246W	RRT2	Methylesterase performing penultimate step of diphthamide biosynthesis
YBR247C	ENP1	Protein associated with U3 and U14 snoRNAs
YBR248C	HIS7	Imidazole glycerol phosphate synthase
YBR249C	ARO4	3-deoxy-D-arabino-heptulosonate-7-phosphate (DAHP) synthase
YBR250W	SPO23	Protein of unknown function
YBR251W	MRPS5	Mitochondrial ribosomal protein of the small subunit
YBR252W	DUT1	Deoxyuridine triphosphate diphosphatase (dUTPase)
YBR253W	SRB6	Subunit of the RNA polymerase II mediator complex
YBR254C	TRS20	Core component of transport protein particle (TRAPP) complexes I-III
YBR255C-A	RCF3	Putative protein of unknown function
YBR256C	RIB5	Riboflavin synthase
YBR257W	POP4	Subunit of both RNase MRP and nuclear RNase P
YBR258C	SHG1	Subunit of the COMPASS (Set1C) complex
YBR259W		Protein of unknown function
YBR260C	RGD1	GTPase-activating protein (RhoGAP) for Rho3p and Rho4p
YBR261C	TAE1	AdoMet-dependent proline methyltransferase
YBR262C	MIC12	Component of the MICOS complex
YBR263W	SHM1	Mitochondrial serine hydroxymethyltransferase
YBR264C	YPT10	Rab family GTP-binding protein
YBR265W	TSC10	3-ketosphinganine reductase
YBR267W	REI1	Cytoplasmic pre-60S factor
YBR268W	MRPL37	Mitochondrial ribosomal protein of the large subunit
YBR271W	EFM2	S-adenosylmethionine-dependent methyltransferase
YBR272C	HSM3	Evolutionarily conserved 19S regulatory particle assembly-chaperone
YBR273C	UBX7	UBX (ubiquitin regulatory X) domain-containing protein
YBR274W	CHK1	Serine/threonine kinase and DNA damage checkpoint effector
YBR276C	PPS1	Protein phosphatase
YBR278W	DPB3	Third-largest subunit of DNA polymerase II (DNA polymerase epsilon)
YBR279W	PAF1	Component of the Paf1p complex involved in transcription elongation
YBR280C	SAF1	F-Box protein involved in proteasome-dependent degradation of Aah1p
YBR281C	DUG2	Component of glutamine amidotransferase (GATase II)
YBR282W	MRPL27	Mitochondrial ribosomal protein of the large subunit
YBR283C	SSH1	Subunit of the Ssh1 translocon complex
YBR284W		Putative metallo-dependent hydrolase superfamily protein
YBR286W	APE3	Vacuolar aminopeptidase Y
YBR287W		Protein of unknown function
YBR289W	SNF5	Subunit of the SWI/SNF chromatin remodeling complex
YBR290W	BSD2	Heavy metal ion homeostasis protein
YBR291C	CTP1	Mitochondrial inner membrane citrate transporter
YBR293W	VBA2	Permease of basic amino acids in the vacuolar membrane
YBR294W	SUL1	High affinity sulfate permease of the SulP anion transporter family
YBR295W	PCA1	Cadmium transporting P-type ATPase
YBR296C	PHO89	Plasma membrane Na+/Pi cotransporter
YBR296C-A	TYC1	Inhibitor of the Anaphase-Promoting Complex/Cyclosome (APC/C)
YBR297W	MAL33	MAL-activator protein
YBR298C	MAL31	Maltose permease
YBR298C-A		Putative protein of unknown function
YCL001W	RER1	Protein involved in retention of membrane proteins
YCL001W-A		Putative protein of unknown function
YCL001W-B		Putative protein of unknown function
YCL004W	PGS1	Phosphatidylglycerolphosphate synthase
YCL005W	LDB16	Protein involved in lipid droplet (LD) assembly
YCL008C	STP22	Component of the ESCRT-I complex
YCL009C	ILV6	Regulatory subunit of acetolactate synthase
YCL010C	SGF29	Component of the HAT/Core module of the SAGA, SLIK, and ADA complexes
YCL011C	GBP2	Poly(A+) RNA-binding protein
YCL017C	NFS1	Cysteine desulfurase
YCL018W	LEU2	Beta-isopropylmalate dehydrogenase (IMDH)
YCL021W-A		Putative protein of unknown function
YCL024W	KCC4	Protein kinase of the bud neck involved in the septin checkpoint
YCL025C	AGP1	Low-affinity amino acid permease with broad substrate range
YCL026C-A	FRM2	Type II nitroreductase, using NADH as reductant
YCL027W	FUS1	Membrane protein localized to the shmoo tip
YCL028W	RNQ1	[PIN(+)] prion
YCL029C	BIK1	Microtubule-associated protein
YCL030C	HIS4	Multifunctional enzyme containing phosphoribosyl-ATP pyrophosphatase
YCL031C	RRP7	Essential protein involved in rRNA processing and ribosome biogenesis
YCL033C	MXR2	Methionine-R-sulfoxide reductase
YCL034W	LSB5	Protein involved in membrane-trafficking events at plasma membrane
YCL035C	GRX1	Glutathione-dependent disulfide oxidoreductase
YCL036W	GFD2	Protein of unknown function
YCL037C	SRO9	Cytoplasmic RNA-binding protein
YCL038C	ATG22	Vacuolar integral membrane protein required for efflux of amino acids
YCL039W	GID7	Subunit of GID Complex that binds directly to central component Vid30p
YCL040W	GLK1	Glucokinase
YCL042W		Putative protein of unknown function
YCL043C	PDI1	Protein disulfide isomerase
YCL044C	MGR1	Subunit of the mitochondrial (mt) i-AAA protease supercomplex
YCL045C	EMC1	Member of conserved endoplasmic reticulum membrane complex
YCL047C	POF1	Nicotinamide mononucleotide-specific adenylyltransferase (NMNAT)
YCL048W	SPS22	Protein of unknown function
YCL049C		Protein of unknown function
YCL050C	APA1	AP4A phosphorylase
YCL051W	LRE1	Protein involved in control of cell wall structure and stress response
YCL052C	PBN1	Component of glycosylphosphatidylinositol-mannosyltransferase I
YCL055W	KAR4	Transcription factor required for response to pheromones
YCL056C	PEX34	Protein that regulates peroxisome populations
YCL057C-A	MIC10	Conserved component of the MICOS complex
YCL057W	PRD1	Zinc metalloendopeptidase
YCL058C	FYV5	Protein involved in regulation of the mating pathway
YCL059C	KRR1	Nucleolar protein required for rRNA synthesis and ribosomal assembly
YCL061C	MRC1	S-phase checkpoint protein required for DNA replication
YCL063W	VAC17	Phosphoprotein involved in vacuole inheritance
YCL064C	CHA1	Catabolic L-serine (L-threonine) deaminase
YCL068C		Putative protein of unknown function
YCL073C	GEX1	Proton:glutathione antiporter
YCL074W		Pseudogene: encodes fragment of Ty Pol protein
YCL075W		Pseudogene: encodes fragment of Ty Pol protein
YCR002C	CDC10	Component of the septin ring, required for cytokinesis
YCR003W	MRPL32	Mitochondrial ribosomal protein of the large subunit
YCR004C	YCP4	Protein of unknown function
YCR005C	CIT2	Citrate synthase, peroxisomal isozyme involved in glyoxylate cycle
YCR007C		Putative integral membrane protein
YCR008W	SAT4	Ser/Thr protein kinase involved in salt tolerance
YCR009C	RVS161	Amphiphysin-like lipid raft protein
YCR010C	ADY2	Acetate transporter required for normal sporulation
YCR011C	ADP1	Putative ATP-dependent permease of the ABC transporter family
YCR012W	PGK1	3-phosphoglycerate kinase
YCR014C	POL4	DNA polymerase IV
YCR015C	CTO1	Protein required for cold tolerance
YCR016W		Putative protein of unknown function
YCR017C	CWH43	GPI lipid remodelase
YCR019W	MAK32	Protein necessary for stability of L-A dsRNA-containing particles
YCR020C	PET18	Protein of unknown function
YCR020C-A	MAK31	Non-catalytic subunit of N-terminal acetyltransferase of the NatC type
YCR020W-B	HTL1	Component of the RSC chromatin remodeling complex
YCR021C	HSP30	Negative regulator of the H(+)-ATPase Pma1p
YCR023C		Vacuolar membrane protein of unknown function
YCR024C	SLM5	Mitochondrial asparaginyl-tRNA synthetase
YCR024C-A	PMP1	Regulatory subunit for the plasma membrane H(+)-ATPase Pma1p
YCR026C	NPP1	Nucleotide pyrophosphatase/phosphodiesterase
YCR027C	RHB1	Putative Rheb-related GTPase
YCR028C	FEN2	Plasma membrane H+-pantothenate symporter
YCR028C-A	RIM1	ssDNA-binding protein essential for mitochondrial genome maintenance
YCR030C	SYP1	Negative regulator of WASP-Arp23 complex
YCR031C	RPS14A	Protein component of the small (40S) ribosomal subunit
YCR032W	BPH1	Protein homologous to Chediak-Higashi syndrome and Beige proteins
YCR033W	SNT1	Subunit of the Set3C deacetylase complex
YCR034W	ELO2	Fatty acid elongase, involved in sphingolipid biosynthesis
YCR035C	RRP43	Exosome non-catalytic core component
YCR036W	RBK1	Putative ribokinase
YCR037C	PHO87	Low-affinity inorganic phosphate (Pi) transporter
YCR038C	BUD5	GTP/GDP exchange factor for Rsr1p (Bud1p)
YCR039C	MATALPHA2	Homeobox-domain protein
YCR040W	MATALPHA1	Transcriptional co-activator that regulates mating-type-specific genes
YCR042C	TAF2	TFIID subunit (150 kDa)
YCR043C		Putative protein of unknown function
YCR044C	PER1	Protein of the endoplasmic reticulum
YCR045C	RRT12	Probable subtilisin-family protease
YCR046C	IMG1	Mitochondrial ribosomal protein of the large subunit
YCR047C	BUD23	Methyltransferase that methylates residue G1575 of 18S rRNA
YCR048W	ARE1	Acyl-CoA:sterol acyltransferase
YCR050C		Non-essential protein of unknown function
YCR051W		Putative protein of unknown function
YCR052W	RSC6	Component of the RSC chromatin remodeling complex
YCR053W	THR4	Threonine synthase
YCR054C	CTR86	Essential protein of unknown function
YCR057C	PWP2	Conserved 90S pre-ribosomal component
YCR059C	YIH1	Negative regulator of eIF2 kinase Gcn2p
YCR060W	TAH1	Component of conserved R2TP complex (Rvb1-Rvb2-Tah1-Pih1)
YCR061W		Protein of unknown function
YCR063W	BUD31	Component of the SF3b subcomplex of the U2 snRNP
YCR065W	HCM1	Forkhead transcription factor
YCR067C	SED4	Integral ER membrane protein that stimulates Sar1p GTPase activity
YCR068W	ATG15	Phospholipase
YCR069W	CPR4	Peptidyl-prolyl cis-trans isomerase (cyclophilin)
YCR071C	IMG2	Mitochondrial ribosomal protein of the large subunit
YCR072C	RSA4	WD-repeat protein involved in ribosome biogenesis
YCR073C	SSK22	MAP kinase kinase kinase of HOG1 mitogen-activated signaling pathway
YCR073W-A	SOL2	Protein with a possible role in tRNA export
YCR076C	FUB1	Proteasome-binding protein
YCR079W	PTC6	Mitochondrial type 2C protein phosphatase (PP2C)
YCR082W	AHC2	Component of the ADA histone acetyltransferase complex
YCR083W	TRX3	Mitochondrial thioredoxin
YCR084C	TUP1	General repressor of transcription
YCR086W	CSM1	Nucleolar protein that mediates homolog segregation during meiosis I
YCR087C-A		Putative protein of unknown function
YCR088W	ABP1	Actin-binding protein of the cortical actin cytoskeleton
YCR089W	FIG2	Cell wall adhesin, expressed specifically during mating
YCR090C		Putative protein of unknown function
YCR091W	KIN82	Putative serine/threonine protein kinase
YCR092C	MSH3	Mismatch repair protein
YCR093W	CDC39	Subunit of the CCR4-NOT1 core complex
YCR094W	CDC50	Endosomal protein that interacts with phospholipid flippase Drs2p
YCR095C	OCA4	Cytoplasmic protein required for replication of Brome mosaic virus
YCR096C	HMRA2	Silenced copy of a2 at HMR
YCR097W	HMRA1	Silenced copy of a1 at HMR
YCR098C	GIT1	Plasma membrane permease
YCR099C		Putative protein of unknown function
YCR100C		Putative protein of unknown function
YCR101C		Putative protein of unknown function
YCR102C		Putative protein of unknown function
YCR105W	ADH7	NADPH-dependent medium chain alcohol dehydrogenase
YCR106W	RDS1	Putative zinc cluster transcription factor
YCR107W	AAD3	Putative aryl-alcohol dehydrogenase
YDL001W	RMD1	Cytoplasmic protein required for sporulation
YDL002C	NHP10	Non-essential INO80 chromatin remodeling complex subunit
YDL003W	MCD1	Essential alpha-kleisin subunit of the cohesin complex
YDL004W	ATP16	Delta subunit of the central stalk of mitochondrial F1F0 ATP synthase
YDL005C	MED2	Subunit of the RNA polymerase II mediator complex
YDL006W	PTC1	Type 2C protein phosphatase (PP2C)
YDL007W	RPT2	ATPase of the 19S regulatory particle of the 26S proteasome
YDL008W	APC11	Catalytic core subunit, Anaphase-Promoting Complex/Cyclosome (APC/C)
YDL009C		Protein of unknown function
YDL010W	GRX6	Cis-golgi localized monothiol glutaredoxin, binds Fe-S cluster
YDL012C		Tail-anchored plasma membrane protein with a conserved CYSTM module
YDL013W	SLX5	Subunit of the Slx5-Slx8 SUMO-targeted Ub ligase (STUbL) complex
YDL014W	NOP1	Histone glutamine methyltransferase, modifies H2A at Q105 in nucleolus
YDL015C	TSC13	Enoyl reductase
YDL017W	CDC7	Ser/Thr kinase and catalytic subunit of DDK (Dbf4-dependent kinase)
YDL018C	ERP3	Protein with similarity to Emp24p and Erv25p
YDL019C	OSH2	Member of an oxysterol-binding protein family with seven members
YDL020C	RPN4	Transcription factor that stimulates expression of proteasome genes
YDL021W	GPM2	Nonfunctional homolog of Gpm1p phosphoglycerate mutase
YDL022W	GPD1	NAD-dependent glycerol-3-phosphate dehydrogenase
YDL024C	DIA3	Protein of unknown function
YDL025C	RTK1	Putative protein kinase, potentially phosphorylated by Cdc28p
YDL027C	MRX9	Protein that associates with mitochondrial ribosome
YDL028C	MPS1	Dual-specificity kinase
YDL029W	ARP2	Essential component of the Arp2/3 complex
YDL030W	PRP9	Subunit of the SF3a splicing factor complex
YDL031W	DBP10	Putative ATP-dependent RNA helicase of the DEAD-box protein family
YDL033C	SLM3	tRNA-specific 2-thiouridylase
YDL035C	GPR1	Plasma membrane G protein coupled receptor (GPCR)
YDL036C	PUS9	Mitochondrial tRNA:pseudouridine synthase
YDL037C	BSC1	Protein of unconfirmed function
YDL039C	PRM7	Pheromone-regulated protein
YDL040C	NAT1	Subunit of protein N-terminal acetyltransferase NatA
YDL042C	SIR2	Conserved NAD+ dependent histone deacetylase of the Sirtuin family
YDL043C	PRP11	Subunit of the SF3a splicing factor complex
YDL044C	MTF2	Mitochondrial protein that interacts with mitochondrial RNA polymerase
YDL045C	FAD1	Flavin adenine dinucleotide (FAD) synthetase
YDL045W-A	MRP10	Mitochondrial ribosomal protein of the small subunit
YDL046W	NPC2	Sterol transport protein and functional homolog of human NPC2/He1
YDL047W	SIT4	Ceramide-activated, type 2A-related serine-threonine phosphatase
YDL048C	STP4	Protein containing a Kruppel-type zinc-finger domain
YDL049C	KNH1	Protein with similarity to Kre9p
YDL051W	LHP1	RNA binding protein required for maturation of tRNA and U6 snRNA
YDL052C	SLC1	1-acyl-sn-glycerol-3-phosphate acyltransferase
YDL053C	PBP4	Pbp1p binding protein
YDL054C	MCH1	Protein with similarity to mammalian monocarboxylate permeases
YDL055C	PSA1	GDP-mannose pyrophosphorylase (mannose-1-phosphate guanyltransferase)
YDL056W	MBP1	Transcription factor
YDL057W		Putative protein of unknown function
YDL058W	USO1	Essential protein involved in vesicle-mediated ER to Golgi transport
YDL059C	RAD59	Protein involved DNA double-strand break repair
YDL060W	TSR1	Protein required for processing of 20S pre-rRNA in the cytoplasm
YDL061C	RPS29B	Protein component of the small (40S) ribosomal subunit
YDL063C	SYO1	Transport adaptor or symportin
YDL064W	UBC9	SUMO-conjugating enzyme involved in the Smt3p conjugation pathway
YDL066W	IDP1	Mitochondrial NADP-specific isocitrate dehydrogenase
YDL067C	COX9	Subunit VIIa of cytochrome c oxidase (Complex IV)
YDL069C	CBS1	Mitochondrial translational activator of the COB mRNA
YDL070W	BDF2	Protein involved in transcription initiation
YDL072C	YET3	Protein of unknown function
YDL073W	AHK1	Scaffold protein in the HKR1 sub-branch of the Hog1p-signaling pathway
YDL074C	BRE1	E3 ubiquitin ligase
YDL075W	RPL31A	Ribosomal 60S subunit protein L31A
YDL076C	RXT3	Component of the Rpd3L histone deacetylase complex
YDL077C	VAM6	Guanine nucleotide exchange factor for the GTPase Gtr1p
YDL079C	MRK1	Glycogen synthase kinase 3 (GSK-3) homolog
YDL080C	THI3	Regulatory protein that binds Pdc2p and Thi2p transcription factors
YDL081C	RPP1A	Ribosomal stalk protein P1 alpha
YDL082W	RPL13A	Ribosomal 60S subunit protein L13A
YDL083C	RPS16B	Protein component of the small (40S) ribosomal subunit
YDL084W	SUB2	Component of the TREX complex required for nuclear mRNA export
YDL085C-A		Putative protein of unknown function
YDL085W	NDE2	Mitochondrial external NADH dehydrogenase
YDL087C	LUC7	Essential protein associated with the U1 snRNP complex
YDL088C	ASM4	FG-nucleoporin component of central core of nuclear pore complex (NPC)
YDL089W	NUR1	Protein involved in regulation of mitotic exit
YDL090C	RAM1	Beta subunit of the CAAX farnesyltransferase (FTase)
YDL091C	UBX3	Clathrin-coated vesicle component, regulator of endocytosis
YDL092W	SRP14	Signal recognition particle (SRP) subunit
YDL093W	PMT5	Protein O-mannosyltransferase
YDL095W	PMT1	Protein O-mannosyltransferase of the ER membrane
YDL097C	RPN6	Essential, non-ATPase regulatory subunit of the 26S proteasome lid
YDL098C	SNU23	Component of the U4/U6.U5 snRNP complex
YDL099W	BUG1	Cis-golgi localized protein involved in ER to Golgi transport
YDL100C	GET3	Guanine nucleotide exchange factor for Gpa1p
YDL101C	DUN1	Cell-cycle checkpoint S/T protein kinase
YDL103C	QRI1	UDP-N-acetylglucosamine pyrophosphorylase
YDL105W	NSE4	Component of the SMC5-SMC6 complex
YDL106C	PHO2	Homeobox transcription factor
YDL107W	MSS2	Peripherally bound inner membrane protein of the mitochondrial matrix
YDL108W	KIN28	Serine/threonine protein kinase, subunit of transcription factor TFIIH
YDL109C		Putative lipase
YDL110C	TMA17	ATPase dedicated chaperone that adapts proteasome assembly to stress
YDL111C	RRP42	Exosome non-catalytic core component
YDL112W	TRM3	2'-O-ribose methyltransferase
YDL113C	ATG20	Sorting nexin family member
YDL114W		Putative short-chain dehydrogenase/reductase
YDL115C	IWR1	RNA polymerase II transport factor, conserved from yeast to humans
YDL116W	NUP84	Subunit of the Nup84p subcomplex of the nuclear pore complex (NPC)
YDL117W	CYK3	SH3-domain protein located in the bud neck and cytokinetic actin ring
YDL118W		Dubious open reading frame, unlikely to encode a protein
YDL119C	HEM25	Mitochondrial glycine transporter
YDL120W	YFH1	Mitochondrial matrix iron chaperone
YDL122W	UBP1	Ubiquitin-specific protease
YDL123W	SNA4	Protein of unknown function
YDL124W		NADPH-dependent alpha-keto amide reductase
YDL125C	HNT1	Adenosine 5'-monophosphoramidase
YDL126C	CDC48	AAA ATPase
YDL128W	VCX1	Vacuolar membrane antiporter with Ca2+/H+ and K+/H+ exchange activity
YDL129W		Protein of unknown function
YDL130W-A	STF1	Protein involved in regulation of the mitochondrial F1F0-ATP synthase
YDL131W	LYS21	Homocitrate synthase isozyme
YDL132W	CDC53	Cullin
YDL133C-A	RPL41B	Ribosomal 60S subunit protein L41B
YDL133W	SRF1	Regulator of phospholipase D (Spo14p)
YDL134C	PPH21	Catalytic subunit of protein phosphatase 2A, PP2A
YDL135C	RDI1	Rho GDP dissociation inhibitor
YDL136W	RPL35B	Ribosomal 60S subunit protein L35B
YDL137W	ARF2	ADP-ribosylation factor
YDL138W	RGT2	Plasma membrane high glucose sensor that regulates glucose transport
YDL139C	SCM3	Nonhistone component of centromeric chromatin
YDL140C	RPO21	RNA polymerase II largest subunit B220
YDL141W	BPL1	Biotin:apoprotein ligase
YDL142C	CRD1	Cardiolipin synthase
YDL143W	CCT4	Subunit of the cytosolic chaperonin Cct ring complex
YDL144C		Protein of unknown function
YDL145C	COP1	Alpha subunit of COPI vesicle coatomer complex
YDL146W	LDB17	Protein involved in the regulation of endocytosis
YDL147W	RPN5	Subunit of the CSN and 26S proteasome lid complexes
YDL148C	NOP14	Nucleolar protein
YDL149W	ATG9	Transmembrane protein involved in forming Cvt and autophagic vesicles
YDL150W	RPC53	RNA polymerase III subunit C53
YDL153C	SAS10	Subunit of U3-containing Small Subunit (SSU) processome complex
YDL154W	MSH5	Protein of the MutS family
YDL155W	CLB3	B-type cyclin involved in cell cycle progression
YDL156W	CMR1	Nuclear protein with a role in protein quality control
YDL157C		Putative protein of unknown function
YDL159W	STE7	Signal transducing MAP kinase kinase
YDL159W-A		Putative protein of unknown function
YDL160C	DHH1	Cytoplasmic DEAD-box helicase, stimulates mRNA decapping
YDL161W	ENT1	Epsin-like protein involved in endocytosis and actin patch assembly
YDL164C	CDC9	DNA ligase I found in nucleus and mitochondria
YDL165W	CDC36	Component of the CCR4-NOT core complex, involved in mRNA decapping
YDL166C	FAP7	Essential NTPase required for small ribosome subunit synthesis
YDL167C	NRP1	Putative RNA binding protein of unknown function
YDL168W	SFA1	Bifunctional alcohol dehydrogenase and formaldehyde dehydrogenase
YDL169C	UGX2	Protein of unknown function
YDL170W	UGA3	Transcriptional activator for GABA-dependent induction of GABA genes
YDL173W	PAR32	Low complexity protein
YDL175C	AIR2	RNA-binding subunit of the TRAMP nuclear RNA surveillance complex
YDL176W		Protein of unknown function
YDL177C		Putative protein of unknown function
YDL179W	PCL9	Cyclin
YDL180W		Putative protein of unknown function
YDL181W	INH1	Protein that inhibits ATP hydrolysis by the F1F0-ATP synthase
YDL182W	LYS20	Homocitrate synthase isozyme and functions in DNA repair
YDL183C		Protein that may form an active mitochondrial KHE system
YDL184C	RPL41A	Ribosomal 60S subunit protein L41A
YDL185W	VMA1	Subunit A of the V1 peripheral membrane domain of V-ATPase
YDL186W		Putative protein of unknown function
YDL188C	PPH22	Catalytic subunit of protein phosphatase 2A, PP2A
YDL189W	RBS1	Protein involved in assembly of the RNA polymerase III (Pol III) comp
YDL190C	UFD2	Ubiquitin chain assembly factor (E4)
YDL191W	RPL35A	Ribosomal 60S subunit protein L35A
YDL192W	ARF1	ADP-ribosylation factor
YDL193W	NUS1	Forms dehydrodolichyl diphosphate syntase complex with RER2 or SRT1
YDL194W	SNF3	Plasma membrane low glucose sensor, regulates glucose transport
YDL195W	SEC31	Component of the Sec13p-Sec31p complex of the COPII vesicle coat
YDL197C	ASF2	Anti-silencing protein
YDL198C	GGC1	Mitochondrial GTP/GDP transporter
YDL199C		Putative transporter
YDL200C	MGT1	DNA repair methyltransferase (6-O-methylguanine-DNA methylase)
YDL201W	TRM8	Catalytic subunit of a tRNA methyltransferase complex
YDL202W	MRPL11	Mitochondrial ribosomal protein of the large subunit
YDL203C	ACK1	Protein that functions in the cell wall integrity pathway
YDL204W	RTN2	Reticulon protein
YDL205C	HEM3	Porphobilinogen deaminase
YDL206W		Putative protein of unknown function
YDL207W	GLE1	Cytoplasmic nucleoporin required for polyadenylated mRNA export
YDL208W	NHP2	Protein related to mammalian high mobility group (HMG) proteins
YDL209C	CWC2	Member of the NineTeen Complex (NTC)
YDL210W	UGA4	GABA (gamma-aminobutyrate) permease
YDL211C		Protein of unknown function
YDL212W	SHR3	Endoplasmic reticulum packaging chaperone
YDL213C	NOP6	rRNA-binding protein required for 40S ribosomal subunit biogenesis
YDL214C	PRR2	Serine/threonine protein kinase
YDL215C	GDH2	NAD(+)-dependent glutamate dehydrogenase
YDL216C	RRI1	Catalytic subunit of the COP9 signalosome (CSN) complex
YDL217C	TIM22	Essential core component of the mitochondrial TIM22 complex
YDL218W		Putative protein of unknown function
YDL219W	DTD1	D-Tyr-tRNA(Tyr) deacylase
YDL220C	CDC13	Single stranded DNA-binding protein found at TG1-3 telomere G-tails
YDL222C	FMP45	Integral membrane protein localized to mitochondria
YDL223C	HBT1	Shmoo tip protein, substrate of Hub1p ubiquitin-like protein
YDL224C	WHI4	Putative RNA binding protein
YDL225W	SHS1	Component of the septin ring that is required for cytokinesis
YDL226C	GCS1	ADP-ribosylation factor GTPase activating protein (ARF GAP)
YDL227C	HO	Site-specific endonuclease
YDL230W	PTP1	Phosphotyrosine-specific protein phosphatase
YDL231C	BRE4	Zinc finger protein containing five transmembrane domains
YDL232W	OST4	Subunit of the oligosaccharyltransferase complex of the ER lumen
YDL233W	MFG1	Regulator of filamentous growth
YDL234C	GYP7	GTPase-activating protein for yeast Rab family members
YDL235C	YPD1	Osmotic stress-responsive phosphorelay intermediate sensor protein
YDL236W	PHO13	Conserved phosphatase acting as a metabolite repair enzyme
YDL237W	AIM6	Protein of unknown function
YDL238C	GUD1	Guanine deaminase
YDL239C	ADY3	Protein required for spore wall formation
YDL240W	LRG1	GTPase-activating protein (GAP)
YDL241W		Putative protein of unknown function
YDL243C	AAD4	Putative aryl-alcohol dehydrogenase
YDL248W	COS7	Endosomal protein involved in turnover of plasma membrane proteins
YDR001C	NTH1	Neutral trehalase, degrades trehalose
YDR002W	YRB1	Ran GTPase binding protein
YDR003W	RCR2	Vacuolar protein
YDR004W	RAD57	Protein that stimulates strand exchange
YDR005C	MAF1	Highly conserved negative regulator of RNA polymerase III
YDR006C	SOK1	Protein of unknown function
YDR007W	TRP1	Phosphoribosylanthranilate isomerase
YDR009W	GAL3	Transcriptional regulator
YDR012W	RPL4B	Ribosomal 60S subunit protein L4B
YDR013W	PSF1	Subunit of the GINS complex (Sld5p, Psf1p, Psf2p, Psf3p)
YDR014W	RAD61	Subunit of a complex that inhibits sister chromatid cohesion
YDR016C	DAD1	Essential subunit of the Dam1 complex (aka DASH complex)
YDR017C	KCS1	Inositol hexakisphosphate and inositol heptakisphosphate kinase
YDR018C		Probable membrane protein with three predicted transmembrane domains
YDR019C	GCV1	T subunit of the mitochondrial glycine decarboxylase complex
YDR020C	DAS2	Putative protein of unknown function
YDR021W	FAL1	Nucleolar protein required for maturation of 18S rRNA
YDR022C	ATG31	Autophagy-specific protein required for autophagosome formation
YDR023W	SES1	Cytosolic seryl-tRNA synthetase
YDR025W	RPS11A	Protein component of the small (40S) ribosomal subunit
YDR026C	NSI1	RNA polymerase I termination factor
YDR027C	VPS54	Component of the GARP (Golgi-associated retrograde protein) complex
YDR028C	REG1	Regulatory subunit of type 1 protein phosphatase Glc7p
YDR030C	RAD28	Protein involved in DNA repair
YDR031W	MIX14	Mitochondrial intermembrane space protein of unknown function
YDR032C	PST2	Protein with similarity to a family of flavodoxin-like proteins
YDR033W	MRH1	Protein that localizes primarily to the plasma membrane
YDR034C	LYS14	Transcriptional activator involved in regulating lysine biosynthesis
YDR034C-A		Putative protein of unknown function
YDR034W-B		Predicted tail-anchored plasma membrane protein
YDR035W	ARO3	3-deoxy-D-arabino-heptulosonate-7-phosphate (DAHP) synthase
YDR036C	EHD3	3-hydroxyisobutyryl-CoA hydrolase
YDR037W	KRS1	Lysyl-tRNA synthetase
YDR038C	ENA5	Protein with similarity to P-type ATPase sodium pumps
YDR040C	ENA1	P-type ATPase sodium pump
YDR041W	RSM10	Mitochondrial ribosomal protein of the small subunit
YDR042C		Putative protein of unknown function
YDR043C	NRG1	Transcriptional repressor
YDR044W	HEM13	Coproporphyrinogen III oxidase
YDR045C	RPC11	RNA polymerase III subunit C11
YDR046C	BAP3	Amino acid permease
YDR047W	HEM12	Uroporphyrinogen decarboxylase
YDR049W	VMS1	Component of a Cdc48p-complex involved in protein quality control
YDR050C	TPI1	Triose phosphate isomerase, abundant glycolytic enzyme
YDR051C	DET1	Acid phosphatase
YDR052C	DBF4	Regulatory subunit of Cdc7p-Dbf4p kinase complex
YDR054C	CDC34	Ubiquitin-conjugating enzyme (E2)
YDR055W	PST1	Cell wall protein that contains a putative GPI-attachment site
YDR056C	EMC10	Putative protein of unknown function
YDR057W	YOS9	ER quality-control lectin
YDR058C	TGL2	Triacylglycerol lipase that is localized to the mitochondria
YDR059C	UBC5	Ubiquitin-conjugating enzyme
YDR060W	MAK21	Constituent of 66S pre-ribosomal particles
YDR062W	LCB2	Component of serine palmitoyltransferase
YDR063W	AIM7	Protein that interacts with Arp2/3 complex
YDR064W	RPS13	Protein component of the small (40S) ribosomal subunit
YDR065W	RRG1	Protein of unknown function
YDR066C	RTR2	Protein of unknown function
YDR067C	OCA6	Cytoplasmic protein required for replication of Brome mosaic virus
YDR068W	DOS2	Protein of unknown function
YDR069C	DOA4	Ubiquitin hydrolase
YDR070C	FMP16	Protein of unknown function
YDR071C	PAA1	Polyamine acetyltransferase
YDR072C	IPT1	Inositolphosphotransferase
YDR073W	SNF11	Subunit of the SWI/SNF chromatin remodeling complex
YDR074W	TPS2	Phosphatase subunit of the trehalose-6-P synthase/phosphatase complex
YDR075W	PPH3	Catalytic subunit of protein phosphatase PP4 complex
YDR076W	RAD55	Protein that stimulates strand exchange
YDR077W	SED1	Major stress-induced structural GPI-cell wall glycoprotein
YDR078C	SHU2	Component of Shu complex (aka PCSS complex)
YDR079C-A	TFB5	Component of RNA polymerase II general transcription factor TFIIH
YDR079W	PET100	Chaperone that facilitates the assembly of cytochrome c oxidase
YDR080W	VPS41	Subunit of the HOPS endocytic tethering complex
YDR081C	PDC2	Transcription factor for thiamine-regulated genes
YDR082W	STN1	Telomere end-binding and capping protein
YDR083W	RRP8	Nucleolar S-adenosylmethionine-dependent rRNA methyltransferase
YDR084C	TVP23	Integral membrane protein
YDR085C	AFR1	Protein required for pheromone-induced projection (shmoo) formation
YDR086C	SSS1	Subunit of the Sec61p translocation complex (Sec61p-Sss1p-Sbh1p)
YDR087C	RRP1	Essential evolutionarily conserved nucleolar protein
YDR088C	SLU7	RNA splicing factor
YDR089W	VTC5	Novel subunit of the vacuolar transporter chaperone complex
YDR090C		Putative protein of unknown function
YDR091C	RLI1	Essential Fe-S protein
YDR092W	UBC13	E2 ubiquitin-conjugating enzyme
YDR096W	GIS1	Histone demethylase and transcription factor
YDR097C	MSH6	Protein required for mismatch repair in mitosis and meiosis
YDR098C	GRX3	Glutathione-dependent oxidoreductase
YDR099W	BMH2	14-3-3 protein, minor isoform
YDR100W	TVP15	Integral membrane protein
YDR101C	ARX1	Nuclear export factor for the ribosomal pre-60S subunit
YDR103W	STE5	Pheromone-responsive MAPK scaffold protein
YDR105C	TMS1	Vacuolar membrane protein of unknown function
YDR106W	ARP10	Component of the dynactin complex
YDR107C	TMN2	Protein with a role in cellular adhesion and filamentous growth
YDR108W	TRS85	Component of transport protein particle (TRAPP) complex III
YDR109C		D-ribulokinase
YDR110W	FOB1	Nucleolar protein that binds the rDNA replication fork barrier site
YDR111C	ALT2	Catalytically inactive alanine transaminase
YDR113C	PDS1	Securin
YDR114C		Putative protein of unknown function
YDR115W	MRX14	Putative mitochondrial ribosomal protein of the large subunit
YDR116C	MRPL1	Mitochondrial ribosomal protein of the large subunit
YDR117C	TMA64	Protein of unknown function that associates with ribosomes
YDR118W	APC4	Subunit of the Anaphase-Promoting Complex/Cyclosome (APC/C)
YDR120C	TRM1	tRNA methyltransferase
YDR121W	DPB4	Subunit of DNA pol epsilon and of ISW2 chromatin accessibility complex
YDR122W	KIN1	Serine/threonine protein kinase involved in regulation of exocytosis
YDR123C	INO2	Transcription factor
YDR124W		Putative protein of unknown function
YDR125C	ECM18	Protein of unknown function
YDR126W	SWF1	Palmitoyltransferase that acts on transmembrane proteins
YDR127W	ARO1	Pentafunctional arom protein
YDR128W	MTC5	Subunit of SEACAT, a subcomplex of the SEA complex
YDR130C	FIN1	Spindle pole body-related intermediate filament protein
YDR131C		F-box protein subunit of SCF ubiquitin ligase complex
YDR132C		Protein of unknown function
YDR134C		Cell wall protein
YDR135C	YCF1	Vacuolar glutathione S-conjugate transporter
YDR137W	RGP1	Subunit of a Golgi membrane exchange factor (Ric1p-Rgp1p)
YDR138W	HPR1	Subunit of THO/TREX complexes
YDR139C	RUB1	Ubiquitin-like protein with similarity to mammalian NEDD8
YDR140W	MTQ2	S-adenosylmethionine-dependent methyltransferase
YDR141C	DOP1	Golgi-localized, leucine-zipper domain containing protein
YDR142C	PEX7	Peroxisomal signal receptor for peroxisomal matrix proteins
YDR143C	SAN1	Ubiquitin-protein ligase
YDR144C	MKC7	GPI-anchored aspartyl protease
YDR145W	TAF12	Subunit (61/68 kDa) of TFIID and SAGA complexes
YDR146C	SWI5	Transcription factor that recruits Mediator and Swi/Snf complexes
YDR147W	EKI1	Ethanolamine kinase
YDR148C	KGD2	Dihydrolipoyl transsuccinylase
YDR150W	NUM1	Protein required for nuclear migration
YDR151C	CTH1	Member of the CCCH zinc finger family
YDR152W	GIR2	Highly-acidic RWD domain-containing cytoplasmic protein
YDR153C	ENT5	Protein containing an N-terminal epsin-like domain
YDR155C	CPR1	Cytoplasmic peptidyl-prolyl cis-trans isomerase (cyclophilin)
YDR158W	HOM2	Aspartic beta semi-aldehyde dehydrogenase
YDR159W	SAC3	mRNA export factor
YDR160W	SSY1	Component of the SPS plasma membrane amino acid sensor system
YDR161W	ACL4	Specific assembly chaperone for ribosomal protein Rpl4p
YDR162C	NBP2	Protein involved in the HOG (high osmolarity glycerol) pathway
YDR163W	CWC15	Non-essential protein involved in pre-mRNA splicing
YDR164C	SEC1	Sm-like protein involved in docking and fusion of exocytic vesicles
YDR165W	TRM82	Noncatalytic subunit of a tRNA methyltransferase complex
YDR166C	SEC5	Essential 107kDa subunit of the exocyst complex
YDR167W	TAF10	Subunit (145 kDa) of TFIID and SAGA complexes
YDR168W	CDC37	Essential Hsp90p co-chaperone
YDR169C	STB3	Ribosomal RNA processing element (RRPE)-binding protein
YDR170C	SEC7	Guanine nucleotide exchange factor (GEF) for ADP ribosylation factors
YDR171W	HSP42	Small heat shock protein (sHSP) with chaperone activity
YDR172W	SUP35	Translation termination factor eRF3
YDR173C	ARG82	Inositol polyphosphate multikinase (IPMK)
YDR174W	HMO1	Chromatin associated high mobility group (HMG) family member
YDR175C	RSM24	Mitochondrial ribosomal protein of the small subunit
YDR176W	NGG1	Subunit of chromatin modifying histone acetyltransferase complexes
YDR177W	UBC1	Ubiquitin-conjugating enzyme
YDR178W	SDH4	Membrane anchor subunit of succinate dehydrogenase (SDH)
YDR179C	CSN9	Subunit of the Cop9 signalosome
YDR179W-A	NVJ3	Protein with a potential role in tethering ER and vacuoles
YDR181C	SAS4	Subunit of the SAS complex (Sas2p, Sas4p, Sas5p)
YDR182W	CDC1	Putative mannose-ethanolamine phosphate phosphodiesterase
YDR183W	PLP1	Protein that interacts with CCT (chaperonin containing TCP-1) complex
YDR184C	ATC1	Nuclear protein
YDR185C	UPS3	Mitochondrial protein of unknown function
YDR186C	SND1	Protein involved in SRP-independent targeting of substrates to the ER
YDR188W	CCT6	Subunit of the cytosolic chaperonin Cct ring complex
YDR189W	SLY1	Hydrophilic protein involved in ER/Golgi vesicle trafficking
YDR191W	HST4	NAD(+)-dependent protein deacetylase
YDR192C	NUP42	FG-nucleoporin component of central core of the nuclear pore complex
YDR194C	MSS116	Mitochondrial transcription elongation factor
YDR195W	REF2	RNA-binding protein
YDR196C	CAB5	Subunit of the CoA-Synthesizing Protein Complex (CoA-SPC)
YDR197W	CBS2	Mitochondrial translational activator of the COB mRNA
YDR198C	RKM2	Ribosomal protein lysine methyltransferase
YDR200C	VPS64	Protein required for cytoplasm to vacuole targeting of proteins
YDR201W	SPC19	Essential subunit of the Dam1 complex (aka DASH complex)
YDR202C	RAV2	Subunit of RAVE complex (Rav1p, Rav2p, Skp1p)
YDR204W	COQ4	Protein with a role in ubiquinone (Coenzyme Q) biosynthesis
YDR205W	MSC2	Endoplasmic reticulum zinc transporter
YDR206W	EBS1	Protein involved in translation inhibition and nonsense-mediated decay
YDR207C	UME6	Rpd3L histone deacetylase complex subunit
YDR208W	MSS4	Phosphatidylinositol-4-phosphate 5-kinase
YDR210W		Predicted tail-anchored plasma membrane protein
YDR211W	GCD6	Catalytic epsilon subunit of the translation initiation factor eIF2B
YDR212W	TCP1	Alpha subunit of chaperonin-containing T-complex
YDR214W	AHA1	Co-chaperone that binds Hsp82p and activates its ATPase activity
YDR216W	ADR1	Carbon source-responsive zinc-finger transcription factor
YDR217C	RAD9	DNA damage-dependent checkpoint protein
YDR218C	SPR28	Sporulation-specific homolog of the CDC3/10/11/12 family of genes
YDR219C	MFB1	Mitochondria-associated F-box protein
YDR221W	GTB1	Glucosidase II beta subunit, forms a complex with alpha subunit Rot2p
YDR222W		Protein of unknown function
YDR223W	CRF1	Transcriptional corepressor
YDR224C	HTB1	Histone H2B
YDR225W	HTA1	Histone H2A
YDR226W	ADK1	Adenylate kinase, required for purine metabolism
YDR227W	SIR4	SIR protein involved in assembly of silent chromatin domains
YDR228C	PCF11	mRNA 3' end processing factor
YDR229W	IVY1	Phospholipid-binding protein that interacts with both Ypt7p and Vps33p
YDR231C	COX20	Mitochondrial inner membrane protein
YDR232W	HEM1	5-aminolevulinate synthase
YDR233C	RTN1	Reticulon protein
YDR234W	LYS4	Homoaconitase
YDR235W	PRP42	U1 snRNP protein involved in splicing
YDR236C	FMN1	Riboflavin kinase, produces riboflavin monophosphate (FMN)
YDR237W	MRPL7	Mitochondrial ribosomal protein of the large subunit
YDR238C	SEC26	Essential beta-coat protein of the COPI coatomer
YDR239C		Protein of unknown function
YDR240C	SNU56	Component of U1 snRNP required for mRNA splicing via spliceosome
YDR242W	AMD2	Putative amidase
YDR243C	PRP28	RNA binding protein
YDR244W	PEX5	Peroxisomal membrane signal receptor for peroxisomal matrix proteins
YDR245W	MNN10	Subunit of a Golgi mannosyltransferase complex
YDR246W	TRS23	Core component of transport protein particle (TRAPP) complexes I-III
YDR247W	VHS1	Cytoplasmic serine/threonine protein kinase
YDR248C		Putative gluconokinase
YDR249C		Putative protein of unknown function
YDR251W	PAM1	Essential protein of unknown function
YDR252W	BTT1	Heterotrimeric nascent polypeptide-associated complex beta3 subunit
YDR253C	MET32	Zinc-finger DNA-binding transcription factor
YDR254W	CHL4	Outer kinetochore protein required for chromosome stability
YDR255C	RMD5	Component of GID Complex that confers ubiquitin ligase (U3) activity
YDR256C	CTA1	Catalase A
YDR257C	RKM4	Ribosomal lysine methyltransferase
YDR259C	YAP6	Basic leucine zipper (bZIP) transcription factor
YDR261C	EXG2	Exo-1,3-beta-glucanase
YDR262W		Putative protein of unknown function
YDR263C	DIN7	Mitochondrial nuclease functioning in DNA repair and replication
YDR264C	AKR1	Palmitoyl transferase involved in protein palmitoylation
YDR265W	PEX10	Peroxisomal membrane E3 ubiquitin ligase
YDR266C	HEL2	RING finger ubiquitin ligase (E3)
YDR268W	MSW1	Mitochondrial tryptophanyl-tRNA synthetase
YDR270W	CCC2	Cu(+2)-transporting P-type ATPase
YDR272W	GLO2	Cytoplasmic glyoxalase II
YDR273W	DON1	Meiosis-specific component of the spindle pole body
YDR275W	BSC2	Protein of unknown function
YDR276C	PMP3	Small plasma membrane protein
YDR277C	MTH1	Negative regulator of the glucose-sensing signal transduction pathway
YDR279W	RNH202	Ribonuclease H2 subunit
YDR281C	PHM6	Protein of unknown function
YDR282C	MRX10	Mitochondrial inner membrane protein of unknown function
YDR283C	GCN2	Protein kinase
YDR284C	DPP1	Diacylglycerol pyrophosphate (DGPP) phosphatase
YDR285W	ZIP1	Transverse filament protein of the synaptonemal complex
YDR286C	MGP12	Putative protein of unknown function
YDR287W	INM2	Inositol monophosphatase
YDR288W	NSE3	Component of the SMC5-SMC6 complex
YDR289C	RTT103	Protein involved in transcription termination by RNA polymerase II
YDR291W	HRQ1	3'-5' DNA helicase that has DNA strand annealing activity
YDR292C	SRP101	Signal recognition particle (SRP) receptor alpha subunit
YDR294C	DPL1	Dihydrosphingosine phosphate lyase
YDR295C	HDA2	Subunit of the HDA1 histone deacetylase complex
YDR296W	MHR1	Mitochondrial ribosomal protein of the large subunit
YDR297W	SUR2	Sphinganine C4-hydroxylase
YDR298C	ATP5	Subunit 5 of the stator stalk of mitochondrial F1F0 ATP synthase
YDR299W	BFR2	Component of the SSU and 90S preribosomes
YDR300C	PRO1	Gamma-glutamyl kinase
YDR301W	CFT1	RNA-binding subunit of the mRNA cleavage and polyadenylation factor
YDR303C	RSC3	Component of the RSC chromatin remodeling complex
YDR304C	CPR5	Peptidyl-prolyl cis-trans isomerase (cyclophilin) of the ER
YDR306C		F-box protein of unknown function
YDR307W	PMT7	Putative protein mannosyltransferase similar to Pmt1p
YDR308C	SRB7	Subunit of the RNA polymerase II mediator complex
YDR309C	GIC2	Redundant rho-like GTPase Cdc42p effector
YDR310C	SUM1	Transcriptional repressor that regulates middle-sporulation genes
YDR311W	TFB1	Subunit of TFIIH and nucleotide excision repair factor 3 complexes
YDR312W	SSF2	Protein required for ribosomal large subunit maturation
YDR313C	PIB1	RING-type ubiquitin ligase of the endosomal and vacuolar membranes
YDR314C	RAD34	Protein involved in nucleotide excision repair (NER)
YDR315C	IPK1	Inositol 1,3,4,5,6-pentakisphosphate 2-kinase
YDR316W	OMS1	Protein integral to the mitochondrial membrane
YDR317W	HIM1	Protein of unknown function involved in DNA repair
YDR318W	MCM21	Component of the kinetochore sub-complex COMA
YDR319C	YFT2	Protein required for normal ER membrane biosynthesis
YDR320C	SWA2	Auxilin-like protein involved in vesicular transport
YDR320C-A	DAD4	Essential subunit of the Dam1 complex (aka DASH complex)
YDR321W	ASP1	Cytosolic L-asparaginase, involved in asparagine catabolism
YDR322C-A	TIM11	Subunit e of mitochondrial F1F0-ATPase
YDR322W	MRPL35	Mitochondrial ribosomal protein of the large subunit
YDR323C	PEP7	Adaptor protein involved in vesicle-mediated vacuolar protein sorting
YDR324C	UTP4	Subunit of U3-containing 90S preribosome and SSU processome complexes
YDR326C	YSP2	Sterol-binding protein
YDR328C	SKP1	Evolutionarily conserved kinetochore protein
YDR329C	PEX3	Peroxisomal membrane protein (PMP)
YDR330W	UBX5	UBX domain-containing protein that interacts with Cdc48p
YDR331W	GPI8	ER membrane glycoprotein subunit of the GPI transamidase complex
YDR332W	IRC3	Double-stranded DNA-dependent helicase of the DExH/D-box family
YDR333C	RQC1	Component of the ribosome quality control complex (RQC)
YDR335W	MSN5	Karyopherin
YDR336W	MRX8	Protein that associates with mitochondrial ribosome
YDR337W	MRPS28	Mitochondrial ribosomal protein of the small subunit
YDR338C		Putative protein of unknown function
YDR339C	FCF1	Putative PINc domain nuclease
YDR341C		Arginyl-tRNA synthetase
YDR345C	HXT3	Low affinity glucose transporter of the major facilitator superfamily
YDR346C	SVF1	Protein with a potential role in cell survival pathways
YDR347W	MRP1	Mitochondrial ribosomal protein of the small subunit
YDR348C	PAL1	Protein of unknown function thought to be involved in endocytosis
YDR349C	YPS7	Putative GPI-anchored aspartic protease
YDR351W	SBE2	Protein required for bud growth
YDR352W	YPQ2	Putative vacuolar membrane transporter for cationic amino acids
YDR353W	TRR1	Cytoplasmic thioredoxin reductase
YDR354W	TRP4	Anthranilate phosphoribosyl transferase
YDR356W	SPC110	Inner plaque spindle pole body (SPB) component
YDR357C	CNL1	Subunit of the BLOC-1 complex involved in endosomal maturation
YDR358W	GGA1	Golgi-localized protein with homology to gamma-adaptin
YDR361C	BCP1	Essential protein involved in nuclear export of Mss4p
YDR362C	TFC6	Subunit of RNA polymerase III transcription initiation factor complex
YDR363W	ESC2	Sumo-like domain protein
YDR363W-A	SEM1	19S proteasome regulatory particle lid subcomplex component
YDR364C	CDC40	Pre-mRNA splicing factor
YDR366C		Putative protein of unknown function
YDR367W	KEI1	Component of inositol phosphorylceramide (IPC) synthase
YDR368W	YPR1	NADPH-dependent aldo-keto reductase
YDR369C	XRS2	Protein required for DNA repair
YDR370C	DXO1	mRNA 5'-end-capping quality-control protein
YDR371W	CTS2	Putative chitinase
YDR372C	VPS74	Golgi phosphatidylinositol-4-kinase effector and PtdIns4P sensor
YDR373W	FRQ1	N-myristoylated calcium-binding protein
YDR374C	PHO92	Posttranscriptional regulator of phosphate metabolism
YDR375C	BCS1	Protein translocase and chaperone required for Complex III assembly
YDR376W	ARH1	Oxidoreductase of the mitochondrial inner membrane
YDR377W	ATP17	Subunit f of the F0 sector of mitochondrial F1F0 ATP synthase
YDR378C	LSM6	Lsm (Like Sm) protein
YDR379C-A	SDH6	Mitochondrial protein involved in assembly of succinate dehydrogenase
YDR379W	RGA2	GTPase-activating protein for polarity-establishment protein Cdc42p
YDR380W	ARO10	Phenylpyruvate decarboxylase
YDR381C-A	COI1	Mitochondrial assembly factor
YDR382W	RPP2B	Ribosomal protein P2 beta
YDR383C	NKP1	Central kinetochore protein and subunit of the Ctf19 complex
YDR384C	ATO3	Plasma membrane protein, putative ammonium transporter
YDR386W	MUS81	Subunit of structure-specific Mms4p-Mus81p endonuclease
YDR387C	CIN10	Putative transporter
YDR388W	RVS167	Calmodulin-binding actin-associated protein
YDR389W	SAC7	GTPase activating protein (GAP) for Rho1p
YDR390C	UBA2	Subunit of heterodimeric nuclear SUMO activating enzyme E1 with Aos1p
YDR391C		Putative protein of unknown function
YDR392W	SPT3	Subunit of the SAGA and SAGA-like transcriptional regulatory complexes
YDR393W	SHE9	Protein required for normal mitochondrial morphology
YDR394W	RPT3	ATPase of the 19S regulatory particle of the 26S proteasome
YDR395W	SXM1	Nuclear transport factor (karyopherin)
YDR397C	NCB2	Subunit of a heterodimeric NC2 transcription regulator complex
YDR398W	UTP5	Subunit of U3-containing Small Subunit (SSU) processome complex
YDR399W	HPT1	Dimeric hypoxanthine-guanine phosphoribosyltransferase
YDR400W	URH1	Uridine nucleosidase (uridine-cytidine N-ribohydrolase)
YDR402C	DIT2	N-formyltyrosine oxidase
YDR403W	DIT1	Sporulation-specific enzyme required for spore wall maturation
YDR404C	RPB7	RNA polymerase II subunit B16
YDR405W	MRP20	Mitochondrial ribosomal protein of the large subunit
YDR406W	PDR15	Plasma membrane ATP binding cassette (ABC) transporter
YDR407C	TRS120	Component of transport protein particle (TRAPP) complex II
YDR408C	ADE8	Phosphoribosyl-glycinamide transformylase
YDR410C	STE14	Farnesyl cysteine-carboxyl methyltransferase
YDR411C	DFM1	Endoplasmic reticulum (ER) localized protein
YDR412W	RRP17	Component of the pre-60S pre-ribosomal particle
YDR414C	ERD1	Predicted membrane protein required for lumenal ER protein retention
YDR415C		Putative aminopeptidase
YDR416W	SYF1	Member of the NineTeen Complex (NTC)
YDR418W	RPL12B	Ribosomal 60S subunit protein L12B
YDR421W	ARO80	Zinc finger transcriptional activator of the Zn2Cys6 family
YDR422C	SIP1	Alternate beta-subunit of the Snf1p kinase complex
YDR423C	CAD1	AP-1-like basic leucine zipper (bZIP) transcriptional activator
YDR424C	DYN2	Cytoplasmic light chain dynein, microtubule motor protein
YDR425W	SNX41	Sorting nexin
YDR427W	RPN9	Non-ATPase regulatory subunit of the 26S proteasome
YDR428C	BNA7	Formylkynurenine formamidase
YDR429C	TIF35	eIF3g subunit of the eukaryotic translation initiation factor 3 (eIF3)
YDR430C	CYM1	Lysine-specific metalloprotease of the pitrilysin family
YDR432W	NPL3	RNA-binding protein
YDR434W	GPI17	Transmembrane protein
YDR435C	PPM1	Carboxyl methyltransferase
YDR436W	PPZ2	Serine/threonine protein phosphatase Z, isoform of Ppz1p
YDR437W	GPI19	Subunit of GPI-GlcNAc transferase involved in synthesis of GlcNAc-PI
YDR439W	LRS4	Nucleolar protein that forms a complex with Csm1p
YDR441C	APT2	Potential adenine phosphoribosyltransferase
YDR443C	SSN2	Subunit of the RNA polymerase II mediator complex
YDR444W		Putative hydrolase acting on ester bonds
YDR446W	ECM11	Meiosis-specific protein
YDR447C	RPS17B	Ribosomal protein 51 (rp51) of the small (40s) subunit
YDR448W	ADA2	Transcription coactivator
YDR449C	UTP6	Nucleolar protein
YDR450W	RPS18A	Protein component of the small (40S) ribosomal subunit
YDR451C	YHP1	Homeobox transcriptional repressor
YDR452W	PPN1	Dual endo- and exopolyphosphatase with a role in phosphate metabolism
YDR453C	TSA2	Stress inducible cytoplasmic thioredoxin peroxidase
YDR454C	GUK1	Guanylate kinase
YDR456W	NHX1	Na+/H+ and K+/H+ exchanger
YDR458C	HEH2	Inner nuclear membrane (INM) protein
YDR459C	PFA5	Palmitoyltransferase with autoacylation activity
YDR460W	TFB3	Subunit of TFIIH and nucleotide excision repair factor 3 complexes
YDR461W	MFA1	Mating pheromone a-factor
YDR462W	MRPL28	Mitochondrial ribosomal protein of the large subunit
YDR463W	STP1	Transcription factor
YDR464W	SPP41	Protein of unknown function
YDR465C	RMT2	Arginine N5 methyltransferase
YDR466W	PKH3	Protein kinase with similarity to mammalian PDK1 and yeast Pkh1p/Phk2p
YDR468C	TLG1	Essential t-SNARE that mediates fusion of vesicles with the late Golgi
YDR469W	SDC1	Subunit of the COMPASS (Set1C) complex
YDR470C	UGO1	Outer membrane component of the mitochondrial fusion machinery
YDR471W	RPL27B	Ribosomal 60S subunit protein L27B
YDR472W	TRS31	Core component of transport protein particle (TRAPP) complexes I-III
YDR473C	PRP3	Splicing factor
YDR476C		Putative protein of unknown function
YDR477W	SNF1	AMP-activated S/T protein kinase
YDR478W	SNM1	Ribonuclease MRP complex subunit
YDR479C	PEX29	ER-resident protein involved in peroxisomal biogenesis
YDR480W	DIG2	MAP kinase-responsive inhibitor of the Ste12p transcription factor
YDR481C	PHO8	Repressible vacuolar alkaline phosphatase
YDR482C	CWC21	Protein involved in RNA splicing by the spliceosome
YDR483W	KRE2	Alpha1,2-mannosyltransferase of the Golgi
YDR484W	VPS52	Component of the GARP (Golgi-associated retrograde protein) complex
YDR485C	VPS72	Htz1p-binding component of the SWR1 complex
YDR486C	VPS60	Protein involved in late endosome to vacuole transport
YDR487C	RIB3	3,4-dihydroxy-2-butanone-4-phosphate synthase (DHBP synthase)
YDR488C	PAC11	Dynein intermediate chain, microtubule motor protein
YDR489W	SLD5	Subunit of the GINS complex (Sld5p, Psf1p, Psf2p, Psf3p)
YDR492W	IZH1	Membrane protein involved in zinc ion homeostasis
YDR493W	MZM1	Protein required for assembly of the cytochrome bc(1) complex
YDR494W	RSM28	Mitochondrial ribosomal protein of the small subunit
YDR495C	VPS3	Component of CORVET membrane tethering complex
YDR496C	PUF6	Pumilio-homology domain protein
YDR498C	SEC20	Membrane glycoprotein v-SNARE
YDR499W	LCD1	Essential protein required for the DNA integrity checkpoint pathways
YDR500C	RPL37B	Ribosomal 60S subunit protein L37B
YDR501W	PLM2	Putative transcription factor, contains Forkhead Associated domain
YDR502C	SAM2	S-adenosylmethionine synthetase
YDR503C	LPP1	Lipid phosphate phosphatase
YDR504C	SPG3	Protein required for high temperature survival during stationary phase
YDR505C	PSP1	Asn and gln rich protein of unknown function
YDR506C	GMC1	Protein involved in meiotic progression
YDR507C	GIN4	Protein kinase involved in bud growth and assembly of the septin ring
YDR508C	GNP1	High-affinity glutamine permease
YDR510W	SMT3	Ubiquitin-like protein of the SUMO family
YDR511W	SDH7	Mitochondrial protein involved in assembly of succinate dehydrogenase
YDR512C	EMI1	Non-essential protein of unknown function
YDR513W	GRX2	Cytoplasmic glutaredoxin
YDR514C		Protein of unknown function that localizes to mitochondria
YDR515W	SLF1	RNA binding protein that associates with polysomes
YDR516C	EMI2	Non-essential protein of unknown function
YDR517W	GRH1	Acetylated cis-Golgi protein, homolog of human GRASP65
YDR518W	EUG1	Protein disulfide isomerase of the endoplasmic reticulum lumen
YDR519W	FPR2	Membrane-bound peptidyl-prolyl cis-trans isomerase (PPIase)
YDR520C	URC2	Putative Zn(II)2Cys6 motif containing transcription factor
YDR522C	SPS2	Protein expressed during sporulation
YDR523C	SPS1	Putative protein serine/threonine kinase
YDR524C	AGE1	ADP-ribosylation factor (ARF) GTPase activating protein (GAP) effector
YDR525W-A	SNA2	Protein of unknown function
YDR528W	HLR1	Protein involved in regulation of cell wall composition and integrity
YDR529C	QCR7	Subunit 7 of ubiquinol cytochrome-c reductase (Complex III)
YDR530C	APA2	Diadenosine 5',5'''-P1,P4-tetraphosphate phosphorylase II
YDR531W	CAB1	Pantothenate kinase, ATP:D-pantothenate 4'-phosphotransferase
YDR532C	KRE28	Subunit of a kinetochore-microtubule binding complex
YDR533C	HSP31	Methylglyoxalase that converts methylglyoxal to D-lactate
YDR534C	FIT1	Mannoprotein that is incorporated into the cell wall
YDR536W	STL1	Glycerol proton symporter of the plasma membrane
YDR538W	PAD1	Phenylacrylic acid decarboxylase
YDR540C	IRC4	Protein of unknown function
YDR541C		Aldehyde reductase
YEL001C	IRC22	Protein of unknown function
YEL002C	WBP1	Beta subunit of the oligosaccharyl transferase glycoprotein complex
YEL003W	GIM4	Subunit of the heterohexameric cochaperone prefoldin complex
YEL004W	YEA4	Uridine diphosphate-N-acetylglucosamine (UDP-GlcNAc) transporter
YEL005C	VAB2	Subunit of the BLOC-1 complex involved in endosomal maturation
YEL006W	YEA6	Putative mitochondrial NAD+ transporter
YEL009C	GCN4	bZIP transcriptional activator of amino acid biosynthetic genes
YEL011W	GLC3	Glycogen branching enzyme, involved in glycogen accumulation
YEL012W	UBC8	Ubiquitin-conjugating enzyme that regulates gluconeogenesis
YEL015W	EDC3	Non-essential conserved protein with a role in mRNA decapping
YEL016C	NPP2	Nucleotide pyrophosphatase/phosphodiesterase
YEL017C-A	PMP2	Proteolipid associated with plasma membrane H(+)-ATPase (Pma1p)
YEL017W	GTT3	Protein of unknown function may be involved in glutathione metabolism
YEL018W	EAF5	Non-essential subunit of the NuA4 acetyltransferase complex
YEL019C	MMS21	Highly conserved SUMO E3 ligase subunit of SMC5-SMC6 complex
YEL020C	PXP1	Peroxisomal matrix protein
YEL020W-A	TIM9	Essential protein of the mitochondrial intermembrane space
YEL022W	GEA2	Guanine nucleotide exchange factor for ADP ribosylation factors (ARFs)
YEL023C		Putative protein of unknown function
YEL024W	RIP1	Ubiquinol-cytochrome-c reductase
YEL025C		Putative protein of unknown function
YEL026W	SNU13	RNA binding protein
YEL027W	VMA3	Proteolipid subunit c of the V0 domain of vacuolar H(+)-ATPase
YEL029C	BUD16	Putative pyridoxal kinase
YEL030W	ECM10	Heat shock protein of the Hsp70 family
YEL031W	SPF1	P-type ATPase, ion transporter of the ER membrane
YEL032W	MCM3	Protein involved in DNA replication
YEL033W	MTC7	Protein of unknown function
YEL034W	HYP2	Translation elongation factor eIF-5A
YEL035C	UTR5	Protein of unknown function
YEL036C	ANP1	Subunit of the alpha-1,6 mannosyltransferase complex
YEL037C	RAD23	Protein with ubiquitin-like N terminus
YEL038W	UTR4	Protein with sequence similarity to acireductone synthases
YEL039C	CYC7	Cytochrome c isoform 2, expressed under hypoxic conditions
YEL040W	UTR2	Chitin transglycosylase
YEL041W	YEF1	ATP-NADH kinase
YEL042W	GDA1	Guanosine diphosphatase located in the Golgi
YEL043W		Predicted cytoskeleton protein involved in intracellular signaling
YEL044W	IES6	Component of the INO80 chromatin remodeling complex
YEL046C	GLY1	Threonine aldolase
YEL047C	FRD1	Soluble fumarate reductase
YEL048C	TCA17	Component of transport protein particle (TRAPP) complex II
YEL049W	PAU2	Member of the seripauperin multigene family
YEL050C	RML2	Mitochondrial ribosomal protein of the large subunit (L2)
YEL051W	VMA8	Subunit D of the V1 peripheral membrane domain of V-ATPase
YEL052W	AFG1	Protein that may act as a chaperone for cytochrome c oxidase subunits
YEL053C	MAK10	Non-catalytic subunit of the NatC N-terminal acetyltransferase
YEL054C	RPL12A	Ribosomal 60S subunit protein L12A
YEL055C	POL5	DNA Polymerase phi
YEL056W	HAT2	Subunit of the Hat1p-Hat2p histone acetyltransferase complex
YEL057C	SDD1	Protein of unknown function
YEL058W	PCM1	Essential N-acetylglucosamine-phosphate mutase
YEL059C-A	SOM1	Subunit of the mitochondrial inner membrane peptidase (IMP)
YEL060C	PRB1	Vacuolar proteinase B (yscB) with H3 N-terminal endopeptidase activity
YEL061C	CIN8	Kinesin motor protein
YEL062W	NPR2	Subunit of the Iml1p/SEACIT complex
YEL063C	CAN1	Plasma membrane arginine permease
YEL064C	AVT2	Putative transporter
YEL065W	SIT1	Ferrioxamine B transporter
YEL066W	HPA3	D-Amino acid N-acetyltransferase that detoxifies D-amino acids
YEL067C		Putative protein of unknown function
YEL068C		Protein of unknown function
YEL069C	HXT13	Putative transmembrane polyol transporter
YEL071W	DLD3	2-hydroxyglutarate transhydrogenase, and minor D-lactate dehydrogenase
YEL072W	RMD6	Protein required for sporulation
YEL073C		Putative protein of unknown function
YEL076C		Putative protein of unknown function
YER001W	MNN1	Alpha-1,3-mannosyltransferase
YER002W	NOP16	Constituent of 66S pre-ribosomal particles
YER003C	PMI40	Mannose-6-phosphate isomerase
YER004W	FMP52	Protein of unknown function
YER005W	YND1	Apyrase with wide substrate specificity
YER006W	NUG1	GTPase that associates with nuclear 60S pre-ribosomes
YER007C-A	TMA20	Protein of unknown function that associates with ribosomes
YER007W	PAC2	Microtubule effector required for tubulin heterodimer formation
YER008C	SEC3	Subunit of the exocyst complex
YER009W	NTF2	Nuclear envelope protein
YER010C		Bifunctional HMG aldolase/oxaloacetate decarboxylase
YER011W	TIR1	Cell wall mannoprotein
YER012W	PRE1	Beta 4 subunit of the 20S proteasome
YER013W	PRP22	DEAH-box RNA-dependent ATPase/ATP-dependent RNA helicase
YER014W	HEM14	Protoporphyrinogen oxidase
YER015W	FAA2	Medium chain fatty acyl-CoA synthetase
YER016W	BIM1	Microtubule plus end-tracking protein
YER017C	AFG3	Mitochondrial inner membrane m-AAA protease component
YER018C	SPC25	Component of the kinetochore-associated Ndc80 complex
YER019W	ISC1	Inositol phosphosphingolipid phospholipase C
YER020W	GPA2	Nucleotide binding alpha subunit of the heterotrimeric G protein
YER021W	RPN3	Essential non-ATPase regulatory subunit of the 26S proteasome lid
YER022W	SRB4	Subunit of the RNA polymerase II mediator complex
YER023W	PRO3	Delta 1-pyrroline-5-carboxylate reductase
YER024W	YAT2	Carnitine acetyltransferase
YER025W	GCD11	Gamma subunit of the translation initiation factor eIF2
YER026C	CHO1	Phosphatidylserine synthase
YER027C	GAL83	One of three possible beta-subunits of the Snf1 kinase complex
YER028C	MIG3	Transcriptional regulator
YER029C	SMB1	Core Sm protein Sm B
YER031C	YPT31	Rab family GTPase
YER032W	FIR1	Protein involved in 3' mRNA processing
YER033C	ZRG8	Protein of unknown function
YER034W		Protein of unknown function
YER035W	EDC2	RNA-binding protein that directly activates mRNA decapping
YER036C	ARB1	ATPase of the ATP-binding cassette (ABC) family
YER037W	PHM8	Lysophosphatidic acid (LPA) phosphatase, nucleotidase
YER038C	KRE29	Subunit of the SMC5-SMC6 complex
YER039C	HVG1	Protein of unknown function
YER039C-A		Putative protein of unknown function
YER040W	GLN3	Transcriptional activator of genes regulated by nitrogen catabolite r
YER041W	YEN1	Holliday junction resolvase
YER042W	MXR1	Methionine-S-sulfoxide reductase
YER043C	SAH1	S-adenosyl-L-homocysteine hydrolase
YER044C	ERG28	Endoplasmic reticulum membrane protein
YER046W	SPO73	Meiosis-specific protein required for prospore membrane morphogenesis
YER047C	SAP1	Putative ATPase of the AAA family
YER048C	CAJ1	Nuclear type II J heat shock protein of the E. coli dnaJ family
YER048W-A	ISD11	Cysteine desulfurase (Nfs1p) activator
YER049W	TPA1	Fe(II)/2-oxoglutarate-dependent dioxygenase family member
YER050C	RSM18	Mitochondrial ribosomal protein of the small subunit
YER051W	JHD1	JmjC domain family histone demethylase specific for H3-K36
YER052C	HOM3	Aspartate kinase (L-aspartate 4-P-transferase)
YER053C	PIC2	Mitochondrial copper and phosphate carrier
YER053C-A		Protein of unknown function
YER054C	GIP2	Putative regulatory subunit of protein phosphatase Glc7p
YER055C	HIS1	ATP phosphoribosyltransferase
YER056C-A	RPL34A	Ribosomal 60S subunit protein L34A
YER057C	HMF1	Member of the p14.5 protein family
YER058W	PET117	Assembly factor that couples heme a synthesis to complex IV assembly
YER059W	PCL6	Pho85p cyclin of the Pho80p subfamily
YER060W	FCY21	Putative purine-cytosine permease
YER062C	GPP2	DL-glycerol-3-phosphate phosphatase involved in glycerol biosynthesis
YER063W	THO1	Conserved nuclear RNA-binding protein
YER064C	VHR2	Non-essential nuclear protein
YER065C	ICL1	Isocitrate lyase
YER066W	RRT13	Putative protein of unknown function
YER067W	RGI1	Protein of unknown function
YER068W	MOT2	Ubiquitin-protein ligase subunit of the CCR4-NOT complex
YER069W	ARG5,6	Acetylglutamate kinase and N-acetyl-gamma-glutamyl-phosphate reductase
YER070W	RNR1	Major isoform of large subunit of ribonucleotide-diphosphate reductase
YER071C	TDA2	Subunit of a complex that associates with actin filaments
YER072W	VTC1	Regulatory subunit of the vacuolar transporter chaperone (VTC) complex
YER074W	RPS24A	Protein component of the small (40S) ribosomal subunit
YER074W-A	YOS1	Integral membrane protein required for ER to Golgi transport
YER076C		Putative protein of unknown function
YER077C	MRX1	Protein that associates with mitochondrial ribosome
YER078C	ICP55	Mitochondrial aminopeptidase
YER079W		Putative protein of unknown function
YER080W	AIM9	Protein of unknown function
YER081W	SER3	3-phosphoglycerate dehydrogenase and alpha-ketoglutarate reductase
YER082C	UTP7	Nucleolar protein
YER083C	GET2	Subunit of the GET complex
YER084W		Protein of unknown function
YER085C		Putative protein of unknown function
YER086W	ILV1	Threonine deaminase, catalyzes first step in isoleucine biosynthesis
YER087W	AIM10	Protein with similarity to tRNA synthetases
YER088C	DOT6	Protein involved in rRNA and ribosome biogenesis
YER089C	PTC2	Type 2C protein phosphatase (PP2C)
YER090W	TRP2	Anthranilate synthase
YER091C	MET6	Cobalamin-independent methionine synthase
YER092W	IES5	Non-essential INO80 chromatin remodeling complex subunit
YER093C	TSC11	Subunit of TORC2 (Tor2p-Lst8p-Avo1-Avo2-Tsc11p-Bit61p)
YER093C-A	AIM11	Protein of unknown function
YER094C	PUP3	Beta 3 subunit of the 20S proteasome
YER095W	RAD51	Strand exchange protein
YER096W	SHC1	Sporulation-specific activator of Chs3p (chitin synthase III)
YER098W	UBP9	Ubiquitin-specific protease that cleaves ubiquitin-protein fusions
YER099C	PRS2	5-phospho-ribosyl-1(alpha)-pyrophosphate synthetase
YER100W	UBC6	Ubiquitin-conjugating enzyme involved in ERAD
YER101C	AST2	Lipid raft associated protein
YER102W	RPS8B	Protein component of the small (40S) ribosomal subunit
YER103W	SSA4	Heat shock protein that is highly induced upon stress
YER104W	RTT105	Protein with a role in regulation of Ty1 transposition
YER105C	NUP157	Subunit of the inner ring of the nuclear pore complex (NPC)
YER106W	MAM1	Monopolin
YER107C	GLE2	RNA export factor associated with the nuclear pore complex (NPC)
YER109C	FLO8	Transcription factor
YER110C	KAP123	Karyopherin beta
YER111C	SWI4	DNA binding component of the SBF complex (Swi4p-Swi6p)
YER112W	LSM4	Lsm (Like Sm) protein
YER113C	TMN3	Protein with a role in cellular adhesion and filamentous growth
YER114C	BOI2	Protein implicated in polar growth, functionally redundant with Boi1p
YER115C	SPR6	Protein of unknown function
YER116C	SLX8	Subunit of Slx5-Slx8 SUMO-targeted ubiquitin ligase (STUbL) complex
YER117W	RPL23B	Ribosomal 60S subunit protein L23B
YER118C	SHO1	Transmembrane osmosensor for filamentous growth and HOG pathways
YER119C	AVT6	Vacuolar aspartate and glutamate exporter
YER120W	SCS2	Integral ER membrane protein, regulates phospholipid metabolism
YER121W		Putative protein of unknown function
YER122C	GLO3	ADP-ribosylation factor GTPase activating protein (ARF GAP)
YER123W	YCK3	Palmitoylated vacuolar membrane-localized casein kinase I isoform
YER124C	DSE1	Daughter cell-specific protein
YER125W	RSP5	NEDD4 family E3 ubiquitin ligase
YER126C	NSA2	Protein constituent of 66S pre-ribosomal particles
YER127W	LCP5	Essential protein involved in maturation of 18S rRNA
YER128W	VFA1	Protein that interacts with Vps4p and has a role in vacuolar sorting
YER129W	SAK1	Upstream serine/threonine kinase for the SNF1 complex
YER130C	COM2	Transcription factor that binds IME1 Upstream Activation Signal (UAS)
YER131W	RPS26B	Protein component of the small (40S) ribosomal subunit
YER132C	PMD1	Protein with an N-terminal kelch-like domain
YER134C		Magnesium-dependent acid phosphatase
YER136W	GDI1	GDP dissociation inhibitor
YER137C		Putative protein of unknown function
YER138W-A		Putative protein of unknown function
YER139C	RTR1	CTD phosphatase
YER140W	EMP65	Integral membrane protein of the ER
YER141W	COX15	Heme a synthase
YER142C	MAG1	3-methyl-adenine DNA glycosylase
YER143W	DDI1	DNA damage-inducible v-SNARE binding protein
YER144C	UBP5	Putative ubiquitin-specific protease
YER145C	FTR1	High affinity iron permease
YER146W	LSM5	Lsm (Like Sm) protein
YER147C	SCC4	Subunit of cohesin loading factor (Scc2p-Scc4p)
YER148W	SPT15	TATA-binding protein (TBP)
YER149C	PEA2	Coiled-coil 12S polarisome subunit
YER150W	SPI1	GPI-anchored cell wall protein involved in weak acid resistance
YER151C	UBP3	Ubiquitin-specific protease involved in transport and osmotic response
YER152C		Protein with 2-aminoadipate transaminase activity
YER153C	PET122	Mitochondrial translational activator specific for the COX3 mRNA
YER154W	OXA1	Mitochondrial inner membrane insertase
YER155C	BEM2	Rho GTPase activating protein (RhoGAP)
YER156C		Putative protein of unknown function
YER157W	COG3	Essential component of the conserved oligomeric Golgi complex
YER158C		Protein of unknown function
YER159C	BUR6	Subunit of a heterodimeric NC2 transcription regulator complex
YER161C	SPT2	Protein involved in negative regulation of transcription
YER162C	RAD4	Protein that recognizes and binds damaged DNA (with Rad23p) during NER
YER163C	GCG1	Gamma-glutamyl cyclotransferase
YER164W	CHD1	Chromatin remodeler that regulates various aspects of transcription
YER165W	PAB1	Poly(A) binding protein
YER167W	BCK2	Serine/threonine-rich protein involved in PKC1 signaling pathway
YER168C	CCA1	ATP (CTP):tRNA-specific tRNA nucleotidyltransferase
YER169W	RPH1	JmjC domain-containing histone demethylase
YER170W	ADK2	Mitochondrial adenylate kinase
YER171W	RAD3	5' to 3' DNA helicase
YER173W	RAD24	Checkpoint protein
YER174C	GRX4	Glutathione-dependent oxidoreductase
YER175C	TMT1	Trans-aconitate methyltransferase
YER175W-A		Putative protein of unknown function
YER176W	ECM32	DNA dependent ATPase/DNA helicase
YER177W	BMH1	14-3-3 protein, major isoform
YER178W	PDA1	E1 alpha subunit of the pyruvate dehydrogenase (PDH) complex
YER179W	DMC1	Meiosis-specific recombinase required for double-strand break repair
YER180C	ISC10	Protein required for sporulation
YER182W	FMP10	Putative protein of unknown function
YER183C	FAU1	5,10-methenyltetrahydrofolate synthetase
YER184C	TOG1	Transcriptional activator of oleate genes
YER185W	PUG1	Plasma membrane protein involved in protoprophyrin and heme transport
YER186C		Putative protein of unknown function
YER187W		Putative protein of unknown function
YFL001W	DEG1	tRNA:pseudouridine synthase
YFL002C	SPB4	Putative ATP-dependent RNA helicase
YFL003C	MSH4	Protein involved in meiotic recombination
YFL004W	VTC2	Regulatory subunit of the vacuolar transporter chaperone (VTC) complex
YFL005W	SEC4	Rab family GTPase
YFL008W	SMC1	Subunit of the multiprotein cohesin complex
YFL009W	CDC4	F-box protein required for both the G1/S and G2/M phase transitions
YFL010C	WWM1	WW domain containing protein of unknown function
YFL010W-A	AUA1	Protein required for the negative regulation by ammonia of Gap1p
YFL012W		Putative protein of unknown function
YFL013C	IES1	Subunit of the INO80 chromatin remodeling complex
YFL014W	HSP12	Plasma membrane protein involved in maintaining membrane organization
YFL016C	MDJ1	Co-chaperone that stimulates HSP70 protein Ssc1p ATPase activity
YFL017C	GNA1	Glucosamine-6-phosphate acetyltransferase
YFL017W-A	SMX2	Core Sm protein Sm G
YFL018C	LPD1	Dihydrolipoamide dehydrogenase
YFL021W	GAT1	Transcriptional activator of nitrogen catabolite repression genes
YFL022C	FRS2	Alpha subunit of cytoplasmic phenylalanyl-tRNA synthetase
YFL023W	BUD27	Unconventional prefoldin protein involved in translation initiation
YFL024C	EPL1	Subunit of NuA4, an essential histone H4/H2A acetyltransferase complex
YFL025C	BST1	GPI inositol deacylase of the endoplasmic reticulum (ER)
YFL026W	STE2	Receptor for alpha-factor pheromone
YFL027C	GYP8	GTPase-activating protein for yeast Rab family members
YFL028C	CAF16	Part of evolutionarily-conserved CCR4-NOT regulatory complex
YFL029C	CAK1	Cyclin-dependent kinase-activating kinase
YFL030W	AGX1	Alanine:glyoxylate aminotransferase (AGT)
YFL033C	RIM15	Protein kinase involved in cell proliferation in response to nutrients
YFL034C-B	MOB2	Activator of Cbk1p kinase
YFL034W	MIL1	Predicted lipase
YFL036W	RPO41	Mitochondrial RNA polymerase
YFL037W	TUB2	Beta-tubulin
YFL038C	YPT1	Rab family GTPase
YFL039C	ACT1	Actin
YFL040W		Putative transporter
YFL041W	FET5	Multicopper oxidase
YFL042C	LAM5	Putative sterol transfer protein
YFL044C	OTU1	Deubiquitylation enzyme that binds to the chaperone-ATPase Cdc48p
YFL045C	SEC53	Phosphomannomutase
YFL046W	FMP32	Putative assembly factor for cytochrome c oxidase
YFL047W	RGD2	GTPase-activating protein (RhoGAP) for Cdc42p and Rho5p
YFL048C	EMP47	Integral membrane component of ER-derived COPII-coated vesicles
YFL049W	SWP82	Member of the SWI/SNF chromatin remodeling complex
YFL050C	ALR2	Probable Mg(2+) transporter
YFL051C		Putative protein of unknown function
YFL052W	ZNF1	Zinc cluster transcription factor that regulates respiratory growth
YFL053W	DAK2	Dihydroxyacetone kinase
YFL054C	AQY3	Putative channel-like protein
YFL055W	AGP3	Low-affinity amino acid permease
YFL056C	AAD6	Putative aryl-alcohol dehydrogenase
YFL057C	AAD16	Putative aryl alcohol dehydrogenase
YFL058W	THI5	Protein involved in synthesis of the thiamine precursor HMP
YFL059W	SNZ3	Member of a stationary phase-induced gene family
YFL060C	SNO3	Protein of unknown function
YFL061W	DDI2	Cyanamide hydratase that detoxifies cyanamide
YFL065C		Putative protein of unknown function
YFR001W	LOC1	Nucleolar protein involved in the asymmetric localization of ASH1 mRNA
YFR002W	NIC96	Linker nucleoporin component of the nuclear pore complex (NPC)
YFR003C	YPI1	Regulatory subunit of the type I protein phosphatase (PP1) Glc7p
YFR004W	RPN11	Metalloprotease subunit of 19S regulatory particle
YFR005C	SAD1	Conserved zinc-finger domain protein involved in pre-mRNA splicing
YFR006W		Putative X-Pro aminopeptidase
YFR007W	YFH7	Putative kinase with similarity to the PRK/URK/PANK kinase subfamily
YFR008W	FAR7	Protein involved in recovery from pheromone-induced cell cycle arrest
YFR009W	GCN20	Positive regulator of the Gcn2p kinase activity
YFR010W	UBP6	Ubiquitin-specific protease
YFR011C	MIC19	Component of the MICOS complex
YFR012W	DCV1	Protein of unknown function
YFR012W-A		Putative protein of unknown function
YFR013W	IOC3	Subunit of the Isw1a complex
YFR014C	CMK1	Calmodulin-dependent protein kinase
YFR015C	GSY1	Glycogen synthase
YFR016C		Protein of unknown function
YFR017C	IGD1	Cytoplasmic protein that inhibits Gdb1p glycogen debranching activity
YFR018C		Putative protein of unknown function
YFR020W	CSS2	Protein of unknown function, secreted when constitutively expressed
YFR021W	ATG18	Phosphoinositide binding protein
YFR022W	ROG3	Alpha-arrestin involved in ubiquitin-dependent endocytosis
YFR023W	PES4	Poly(A) binding protein, suppressor of DNA polymerase epsilon mutation
YFR024C-A	LSB3	Protein containing a C-terminal SH3 domain
YFR025C	HIS2	Histidinolphosphatase
YFR026C	ULI1	Protein of unknown function
YFR027W	ECO1	Acetyltransferase
YFR028C	CDC14	Protein phosphatase required for mitotic exit
YFR029W	PTR3	Component of the SPS plasma membrane amino acid sensor system
YFR030W	MET10	Subunit alpha of assimilatory sulfite reductase
YFR031C	SMC2	Subunit of the condensin complex
YFR031C-A	RPL2A	Ribosomal 60S subunit protein L2A
YFR032C	RRT5	Putative protein of unknown function
YFR032C-A	RPL29	Ribosomal 60S subunit protein L29
YFR032C-B	MIN10	Putative protein of unknown function
YFR033C	QCR6	Subunit 6 of the ubiquinol cytochrome-c reductase complex
YFR034C	PHO4	Basic helix-loop-helix (bHLH) transcription factor of the myc-family
YFR035C		Putative protein of unknown function
YFR037C	RSC8	Component of the RSC chromatin remodeling complex
YFR038W	IRC5	Putative ATPase containing the DEAD/H helicase-related sequence motif
YFR039C	OSW7	Protein involved in outer spore wall assembly
YFR040W	SAP155	Protein required for function of the Sit4p protein phosphatase
YFR041C	ERJ5	Type I membrane protein with a J domain
YFR042W	KEG1	Integral membrane protein of the ER
YFR043C	IRC6	Clathrin coat accessory factor
YFR044C	DUG1	Cys-Gly metallo-di-peptidase
YFR045W		Putative mitochondrial transport protein
YFR046C	CNN1	Kinetochore protein
YFR047C	BNA6	Quinolinate phosphoribosyl transferase
YFR048W	RMD8	Cytosolic protein required for sporulation
YFR049W	YMR31	Subunit of the mitochondrial alpha-ketoglutarate dehydrogenase
YFR050C	PRE4	Beta 7 subunit of the 20S proteasome
YFR051C	RET2	Delta subunit of the coatomer complex (COPI)
YFR052W	RPN12	Subunit of the 19S regulatory particle of the 26S proteasome lid
YFR053C	HXK1	Hexokinase isoenzyme 1
YFR055W	IRC7	Beta-lyase involved in the production of thiols
YFR057W		Putative protein of unknown function
YGL001C	ERG26	C-3 sterol dehydrogenase
YGL002W	ERP6	Member of the p24 family involved in ER to Golgi transport
YGL003C	CDH1	Activator of anaphase-promoting complex/cyclosome (APC/C)
YGL004C	RPN14	Evolutionarily conserved 19S regulatory particle assembly-chaperone
YGL005C	COG7	Component of the conserved oligomeric Golgi complex
YGL006W	PMC1	Vacuolar Ca2+ ATPase involved in depleting cytosol of Ca2+ ions
YGL007C-A		Putative protein of unknown function
YGL008C	PMA1	Plasma membrane P2-type H+-ATPase
YGL010W	MPO1	Protein involved in metabolism of phytosphingosine
YGL011C	SCL1	Alpha 1 subunit of the 20S proteasome
YGL012W	ERG4	C-24(28) sterol reductase
YGL013C	PDR1	Transcription factor that regulates the pleiotropic drug response
YGL014W	PUF4	Member of the PUF protein family
YGL015C		Putative protein of unknown function
YGL016W	KAP122	Karyopherin beta
YGL017W	ATE1	Arginyl-tRNA-protein transferase
YGL018C	JAC1	Specialized J-protein that functions in Fe-S cluster biogenesis
YGL019W	CKB1	Beta regulatory subunit of casein kinase 2 (CK2)
YGL020C	GET1	Subunit of the GET complex
YGL021W	ALK1	Protein kinase
YGL023C	PIB2	Protein of unknown function
YGL025C	PGD1	Subunit of the RNA polymerase II mediator complex
YGL026C	TRP5	Tryptophan synthase
YGL027C	CWH41	Processing alpha glucosidase I
YGL028C	SCW11	Cell wall protein with similarity to glucanases
YGL029W	CGR1	Protein involved in nucleolar integrity and processing of pre-rRNA
YGL030W	RPL30	Ribosomal 60S subunit protein L30
YGL031C	RPL24A	Ribosomal 60S subunit protein L24A
YGL032C	AGA2	Adhesion subunit of a-agglutinin of a-cells
YGL033W	HOP2	Meiosis-specific protein that localizes to chromosomes
YGL035C	MIG1	Transcription factor involved in glucose repression
YGL036W		Putative protein of unknown function
YGL037C	PNC1	Nicotinamidase that converts nicotinamide to nicotinic acid
YGL038C	OCH1	Mannosyltransferase of the cis-Golgi apparatus
YGL039W		Aldehyde reductase
YGL043W	DST1	General transcription elongation factor TFIIS
YGL044C	RNA15	Component of the cleavage and polyadenylation factor I (CF I)
YGL045W	RIM8	Protein involved in proteolytic activation of Rim101p
YGL047W	ALG13	Catalytic component of UDP-GlcNAc transferase
YGL048C	RPT6	ATPase of the 19S regulatory particle of the 26S proteasome
YGL049C	TIF4632	Translation initiation factor eIF4G
YGL050W	TYW3	tRNA methyltransferase required for synthesis of wybutosine
YGL051W	MST27	Putative integral membrane protein, involved in vesicle formation
YGL053W	PRM8	Pheromone-regulated protein
YGL054C	ERV14	COPII-coated vesicle protein
YGL055W	OLE1	Delta(9) fatty acid desaturase
YGL057C	GEP7	Protein of unknown function
YGL058W	RAD6	Ubiquitin-conjugating enzyme (E2)
YGL060W	YBP2	Central kinetochore associated protein
YGL061C	DUO1	Essential subunit of the Dam1 complex (aka DASH complex)
YGL062W	PYC1	Pyruvate carboxylase isoform
YGL063W	PUS2	Mitochondrial tRNA:pseudouridine synthase
YGL064C	MRH4	Mitochondrial ATP-dependent RNA helicase of the DEAD-box family
YGL065C	ALG2	Mannosyltransferase in the N-linked glycosylation pathway
YGL066W	SGF73	Subunit of DUBm module of SAGA and SLIK
YGL067W	NPY1	NADH diphosphatase (pyrophosphatase)
YGL068W	MNP1	Mitochondrial ribosomal protein of the large subunit
YGL070C	RPB9	RNA polymerase II subunit B12.6
YGL071W	AFT1	Transcription factor involved in iron utilization and homeostasis
YGL073W	HSF1	Trimeric heat shock transcription factor
YGL075C	MPS2	Essential membrane protein localized at nuclear envelope and SPBs
YGL076C	RPL7A	Ribosomal 60S subunit protein L7A
YGL077C	HNM1	Plasma membrane transporter for choline, ethanolamine, and carnitine
YGL078C	DBP3	RNA-Dependent ATPase, member of DExD/H-box family
YGL079W	KXD1	Subunit of the BLOC-1 complex involved in endosomal maturation
YGL080W	MPC1	Highly conserved subunit of mitochondrial pyruvate carrier (MPC)
YGL081W		Putative protein of unknown function
YGL082W		Putative protein of unknown function
YGL083W	SCY1	Putative kinase
YGL084C	GUP1	Plasma membrane protein involved in remodeling GPI anchors
YGL085W	LCL3	Putative protein of unknown function
YGL086W	MAD1	Coiled-coil protein involved in spindle-assembly checkpoint
YGL087C	MMS2	Ubiquitin-conjugating enzyme variant
YGL089C	MF(ALPHA)2	Mating pheromone alpha-factor, made by alpha cells
YGL090W	LIF1	Component of the DNA ligase IV complex
YGL092W	NUP145	Essential protein with distinct roles in two nuclear pore subcomplexes
YGL093W	SPC105	Subunit of a kinetochore-microtubule binding complex
YGL094C	PAN2	Catalytic subunit of the Pan2p-Pan3p poly(A)-ribonuclease complex
YGL095C	VPS45	Protein of the Sec1p/Munc-18 family
YGL096W	TOS8	Homeodomain-containing protein and putative transcription factor
YGL097W	SRM1	Nucleotide exchange factor for Gsp1p
YGL098W	USE1	Essential SNARE protein localized to the ER
YGL099W	LSG1	Putative GTPase involved in 60S ribosomal subunit biogenesis
YGL101W		Protein of unknown function
YGL103W	RPL28	Ribosomal 60S subunit protein L28
YGL104C	VPS73	Mitochondrial protein
YGL105W	ARC1	Protein that binds tRNA and methionyl- and glutamyl-tRNA synthetases
YGL106W	MLC1	Essential light chain for Myo1p
YGL107C	RMD9	Mitochondrial protein required for respiratory growth
YGL108C		Protein of unknown function, predicted to be palmitoylated
YGL110C	CUE3	Protein of unknown function
YGL111W	NSA1	Constituent of 66S pre-ribosomal particles
YGL112C	TAF6	Subunit (60 kDa) of TFIID and SAGA complexes
YGL113W	SLD3	Protein involved in the initiation of DNA replication
YGL114W		Putative protein of unknown function
YGL115W	SNF4	Activating gamma subunit of the AMP-activated Snf1p kinase complex
YGL116W	CDC20	Activator of anaphase-promoting complex/cyclosome (APC/C)
YGL119W	COQ8	ATPase required for ubiquinone biosynthesis and respiratory growth
YGL120C	PRP43	RNA helicase in the DEAH-box family
YGL121C	GPG1	Proposed gamma subunit of the heterotrimeric G protein
YGL122C	NAB2	Nuclear polyadenylated RNA-binding protein
YGL123W	RPS2	Protein component of the small (40S) subunit
YGL124C	MON1	Subunit of a heterodimeric guanine nucleotide exchange factor (GEF)
YGL126W	SCS3	Protein required for inositol prototrophy
YGL127C	SOH1	Subunit of the RNA polymerase II mediator complex
YGL128C	CWC23	Component of a complex containing Cef1p
YGL130W	CEG1	Guanylyltransferase involved in mRNA 5' capping
YGL131C	SNT2	Subunit of Snt2C complex, RING finger ubiquitin ligase (E3)
YGL133W	ITC1	Subunit of ATP-dependent Isw2p-Itc1p chromatin remodeling complex
YGL134W	PCL10	Pho85p cyclin
YGL135W	RPL1B	Ribosomal 60S subunit protein L1B
YGL136C	MRM2	Mitochondrial 2' O-ribose methyltransferase
YGL137W	SEC27	Essential beta'-coat protein of the COPI coatomer
YGL138C		Putative protein of unknown function
YGL139W	FLC3	Putative FAD transporter, similar to Flc1p and Flc2p
YGL141W	HUL5	Multiubiquitin chain assembly factor (E4)
YGL142C	GPI10	Integral membrane protein involved in GPI anchor synthesis
YGL143C	MRF1	Mitochondrial translation release factor
YGL144C	ROG1	Lipase with specificity for monoacylglycerol
YGL145W	TIP20	Peripheral membrane protein required for COPI vesicle fusion to the ER
YGL146C	RRT6	Putative protein of unknown function
YGL147C	RPL9A	Ribosomal 60S subunit protein L9A
YGL148W	ARO2	Bifunctional chorismate synthase and flavin reductase
YGL151W	NUT1	Component of the RNA polymerase II mediator complex
YGL153W	PEX14	Central component of the peroxisomal importomer complex
YGL154C	LYS5	Phosphopantetheinyl transferase involved in lysine biosynthesis
YGL155W	CDC43	Beta subunit of geranylgeranyltransferase type I
YGL156W	AMS1	Vacuolar alpha mannosidase
YGL157W	ARI1	NADPH-dependent aldehyde reductase
YGL158W	RCK1	Protein kinase involved in oxidative stress response
YGL159W		Putative protein of unknown function
YGL160W	AIM14	NADPH oxidase localized to the perinuclear ER
YGL161C	YIP5	Protein that interacts with Rab GTPases
YGL162W	SUT1	Zn(II)2Cys6 family transcription factor
YGL163C	RAD54	DNA-dependent ATPase that stimulates strand exchange
YGL164C	YRB30	RanGTP-binding protein
YGL166W	CUP2	Copper-binding transcription factor
YGL167C	PMR1	High affinity Ca2+/Mn2+ P-type ATPase
YGL168W	HUR1	Protein of unknown function
YGL169W	SUA5	Protein involved in threonylcarbamoyl adenosine biosynthesis
YGL170C	SPO74	Component of the meiotic outer plaque of the spindle pole body
YGL171W	ROK1	RNA-dependent ATPase
YGL172W	NUP49	FG-nucleoporin component of central core of the nuclear pore complex
YGL173C	XRN1	Evolutionarily-conserved 5'-3' exonuclease
YGL174W	BUD13	Subunit of the RES complex
YGL175C	SAE2	Endonuclease required for telomere elongation
YGL176C		Putative protein of unknown function
YGL179C	TOS3	Protein kinase
YGL180W	ATG1	Protein serine/threonine kinase
YGL181W	GTS1	Protein involved in Arf3p regulation and in transcription regulation
YGL183C	MND1	Protein required for recombination and meiotic nuclear division
YGL184C	STR3	Peroxisomal cystathionine beta-lyase
YGL186C	TPN1	Plasma membrane pyridoxine (vitamin B6) transporter
YGL187C	COX4	Subunit IV of cytochrome c oxidase
YGL188C-A		Putative protein of unknown function
YGL189C	RPS26A	Protein component of the small (40S) ribosomal subunit
YGL190C	CDC55	Regulatory subunit B of protein phosphatase 2A (PP2A)
YGL191W	COX13	Subunit VIa of cytochrome c oxidase
YGL192W	IME4	mRNA N6-adenosine methyltransferase required for entry into meiosis
YGL193C		Haploid-specific gene repressed by a1-alpha2
YGL194C	HOS2	Histone deacetylase and subunit of Set3 and Rpd3L complexes
YGL196W	DSD1	D-serine dehydratase (aka D-serine ammonia-lyase)
YGL197W	MDS3	Putative component of the TOR regulatory pathway
YGL200C	EMP24	Component of the p24 complex
YGL201C	MCM6	Protein involved in DNA replication
YGL202W	ARO8	Aromatic aminotransferase I
YGL203C	KEX1	Cell death protease essential for hypochlorite-induced apoptosis
YGL204C		Protein of unknown function
YGL205W	POX1	Fatty-acyl coenzyme A oxidase
YGL206C	CHC1	Clathrin heavy chain
YGL207W	SPT16	Subunit of the heterodimeric FACT complex (Spt16p-Pob3p)
YGL208W	SIP2	One of three beta subunits of the Snf1 kinase complex
YGL209W	MIG2	Zinc finger transcriptional repressor
YGL210W	YPT32	Rab family GTPase involved in the exocytic pathway
YGL211W	NCS6	Protein required for uridine thiolation of Gln, Lys, and Glu tRNAs
YGL212W	VAM7	Vacuolar SNARE protein
YGL213C	SKI8	Ski complex component and WD-repeat protein
YGL215W	CLG1	Cyclin-like protein that interacts with Pho85p
YGL216W	KIP3	Kinesin-related antiparallel sliding motor protein
YGL219C	MDM34	Mitochondrial component of the ERMES complex
YGL220W	BOL2	Cytosolic protein involved in repression of iron regulon transcription
YGL221C	NIF3	Protein of unknown function
YGL222C	EDC1	RNA-binding protein that activates mRNA decapping directly
YGL223C	COG1	Essential component of the conserved oligomeric Golgi complex
YGL224C	SDT1	Pyrimidine nucleotidase
YGL225W	VRG4	Golgi GDP-mannose transporter
YGL226C-A	OST5	Zeta subunit of the oligosaccharyltransferase complex of the ER lumen
YGL226W	MTC3	Protein of unknown function
YGL227W	VID30	Central component of GID Complex, involved in FBPase degradation
YGL228W	SHE10	Protein involved in outer spore wall assembly
YGL229C	SAP4	Protein required for function of the Sit4p protein phosphatase
YGL230C		Putative protein of unknown function
YGL231C	EMC4	Member of conserved ER transmembrane complex
YGL232W	TAN1	Putative tRNA acetyltransferase
YGL233W	SEC15	Essential 113 kDa subunit of the exocyst complex
YGL234W	ADE5,7	Enzyme of the 'de novo' purine nucleotide biosynthetic pathway
YGL237C	HAP2	Subunit of the Hap2p/3p/4p/5p CCAAT-binding complex
YGL238W	CSE1	Nuclear envelope protein that acts as a recycling factor
YGL240W	DOC1	Processivity factor
YGL241W	KAP114	Karyopherin, responsible for nuclear import of specific proteins
YGL242C		Protein of unknown function
YGL243W	TAD1	tRNA-specific adenosine deaminase
YGL244W	RTF1	Subunit of RNAPII-associated chromatin remodeling Paf1 complex
YGL245W	GUS1	Glutamyl-tRNA synthetase (GluRS)
YGL246C	RAI1	Nuclear protein with decapping endonuclease activity
YGL247W	BRR6	Essential nuclear envelope integral membrane protein
YGL249W	ZIP2	Meiosis-specific protein
YGL250W	RMR1	Protein required for meiotic recombination and gene conversion
YGL251C	HFM1	Meiosis specific DNA helicase
YGL252C	RTG2	Sensor of mitochondrial dysfunction
YGL253W	HXK2	Hexokinase isoenzyme 2
YGL254W	FZF1	Transcription factor involved in sulfite metabolism
YGL255W	ZRT1	High-affinity zinc transporter of the plasma membrane
YGL256W	ADH4	Alcohol dehydrogenase isoenzyme type IV
YGL257C	MNT2	Mannosyltransferase
YGL258W	VEL1	Protein of unknown function
YGL258W-A		Putative protein of unknown function
YGL259W	YPS5	Protein with similarity to GPI-anchored aspartic proteases
YGL262W		Putative protein of unknown function
YGL263W	COS12	Endosomal protein involved in turnover of plasma membrane proteins
YGR001C	EFM5	S-adenosylmethionine-dependent lysine methyltransferase
YGR002C	SWC4	Component of the Swr1p complex that incorporates Htz1p into chromatin
YGR003W	CUL3	Ubiquitin-protein ligase
YGR004W	PEX31	Peroxisomal integral membrane protein
YGR005C	TFG2	TFIIF (Transcription Factor II) middle subunit
YGR007W	ECT1	Ethanolamine-phosphate cytidylyltransferase
YGR008C	STF2	Protein involved in resistance to desiccation stress
YGR009C	SEC9	t-SNARE protein required for secretory vesicle-plasma membrane fusion
YGR010W	NMA2	Nicotinic acid mononucleotide adenylyltransferase
YGR012W	MCY1	Putative cysteine synthase
YGR013W	SNU71	Component of U1 snRNP required for mRNA splicing via spliceosome
YGR014W	MSB2	Mucin family member involved in various signaling pathways
YGR015C	EAT1	Putative protein of unknown function
YGR016W		Putative protein of unknown function
YGR017W		Putative protein of unknown function
YGR018C		Protein of unknown function
YGR019W	UGA1	Gamma-aminobutyrate (GABA) transaminase
YGR020C	VMA7	Subunit F of the V1 peripheral membrane domain of V-ATPase
YGR021W	DPC29	Putative protein of unknown function
YGR023W	MTL1	Putative plasma membrane sensor
YGR024C	THG1	tRNAHis guanylyltransferase
YGR026W		Putative protein of unknown function
YGR027C	RPS25A	Protein component of the small (40S) ribosomal subunit
YGR028W	MSP1	Highly-conserved N-terminally anchored AAA-ATPase
YGR029W	ERV1	Flavin-linked sulfhydryl oxidase of the mitochondrial IMS
YGR030C	POP6	Subunit of RNase MRP, nuclear RNase P and telomerase
YGR031C-A	NAG1	Protein involved in yeast cell wall biogenesis
YGR031W	IMO32	Conserved mitochondrial protein of unknown function
YGR033C	TIM21	Nonessential component of the TIM23 complex
YGR035C		Putative protein of unknown function, potential Cdc28p substrate
YGR036C	CAX4	Dolichyl pyrophosphate (Dol-P-P) phosphatase
YGR037C	ACB1	Acyl-CoA-binding protein
YGR038W	ORM1	Protein that mediates sphingolipid homeostasis
YGR040W	KSS1	Mitogen-activated protein kinase (MAPK)
YGR041W	BUD9	Protein involved in bud-site selection
YGR042W	MTE1	Protein of unknown function
YGR043C	NQM1	Transaldolase of unknown function
YGR044C	RME1	Zinc finger protein involved in control of meiosis
YGR046W	TAM41	Mitochondrial phosphatidate cytidylyltransferase (CDP-DAG synthase)
YGR047C	TFC4	Subunit of RNA polymerase III transcription initiation factor complex
YGR048W	UFD1	Substrate-recruiting cofactor of the Cdc48p-Npl4p-Ufd1p segregase
YGR049W	SCM4	Mitochondrial outer membrane protein of unknown function
YGR050C		Protein of unknown function
YGR052W	FMP48	Putative protein of unknown function
YGR053C	MCO32	Putative protein of unknown function
YGR054W		Eukaryotic initiation factor eIF2A
YGR055W	MUP1	High affinity methionine permease
YGR056W	RSC1	Component of the RSC chromatin remodeling complex
YGR057C	LST7	Subunit of the Lst4p-Lst7p GTPase activating protein complex for Gtr2p
YGR059W	SPR3	Sporulation-specific homolog of the CDC3/10/11/12 family of genes
YGR060W	ERG25	C-4 methyl sterol oxidase
YGR061C	ADE6	Formylglycinamidine-ribonucleotide (FGAM)-synthetase
YGR062C	COX18	Protein required for membrane insertion of C-terminus of Cox2p
YGR063C	SPT4	Spt4p/5p (DSIF) transcription elongation factor complex subunit
YGR065C	VHT1	High-affinity plasma membrane H+-biotin (vitamin H) symporter
YGR066C		Putative protein of unknown function
YGR067C		Putative protein of unknown function
YGR068C	ART5	Protein proposed to regulate endocytosis of plasma membrane proteins
YGR070W	ROM1	Guanine nucleotide exchange factor (GEF) for Rho1p
YGR072W	UPF3	Component of the nonsense-mediated mRNA decay (NMD) pathway
YGR074W	SMD1	Core Sm protein Sm D1
YGR075C	PRP38	Unique component of the U4/U6.U5 tri-snRNP particle
YGR076C	MRPL25	Mitochondrial ribosomal protein of the large subunit
YGR077C	PEX8	Intraperoxisomal organizer of the peroxisomal import machinery
YGR078C	PAC10	Part of the heteromeric co-chaperone GimC/prefoldin complex
YGR079W		Putative protein of unknown function
YGR080W	TWF1	Twinfilin
YGR081C	SLX9	Protein required for pre-rRNA processing
YGR082W	TOM20	Component of the TOM (translocase of outer membrane) complex
YGR084C	MRP13	Mitochondrial ribosomal protein of the small subunit
YGR085C	RPL11B	Ribosomal 60S subunit protein L11B
YGR086C	PIL1	Eisosome core component
YGR087C	PDC6	Minor isoform of pyruvate decarboxylase
YGR088W	CTT1	Cytosolic catalase T
YGR089W	NNF2	Protein that exhibits physical and genetic interactions with Rpb8p
YGR090W	UTP22	Component of the small-subunit processome
YGR091W	PRP31	Splicing factor
YGR092W	DBF2	Ser/Thr kinase involved in transcription and stress response
YGR093W	DRN1	Splicing factor that modulates turnover of branched RNAs by Dbr1p
YGR094W	VAS1	Mitochondrial and cytoplasmic valyl-tRNA synthetase
YGR095C	RRP46	Exosome non-catalytic core component
YGR096W	TPC1	Mitochondrial membrane transporter
YGR097W	ASK10	Regulator of the Fps1p glycerol channel
YGR098C	ESP1	Separase, a caspase-like cysteine protease
YGR099W	TEL2	Subunit of the ASTRA complex, involved in chromatin remodeling
YGR100W	MDR1	Cytoplasmic GTPase-activating protein
YGR101W	PCP1	Mitochondrial serine protease
YGR102C	GTF1	Subunit of the trimeric GatFAB AmidoTransferase(AdT) complex
YGR103W	NOP7	Component of several different pre-ribosomal particles
YGR104C	SRB5	Subunit of the RNA polymerase II mediator complex
YGR105W	VMA21	Integral membrane protein required for V-ATPase function
YGR106C	VOA1	ER protein that functions in assembly of the V0 sector of V-ATPase
YGR108W	CLB1	B-type cyclin involved in cell cycle progression
YGR109C	CLB6	B-type cyclin involved in DNA replication during S phase
YGR109W-A		Retrotransposon TYA Gag gene co-transcribed with TYB Pol
YGR110W	CLD1	Mitochondrial cardiolipin-specific phospholipase
YGR111W		Putative protein of unknown function
YGR112W	SHY1	Mitochondrial inner membrane protein required for complex IV assembly
YGR113W	DAM1	Essential subunit of the Dam1 complex (aka DASH complex)
YGR117C		Putative protein of unknown function
YGR118W	RPS23A	Ribosomal protein 28 (rp28) of the small (40S) ribosomal subunit
YGR119C	NUP57	FG-nucleoporin component of central core of the nuclear pore complex
YGR120C	COG2	Essential component of the conserved oligomeric Golgi complex
YGR121C	MEP1	Ammonium permease
YGR122W		Protein that may be involved in pH regulation
YGR123C	PPT1	Protein serine/threonine phosphatase
YGR124W	ASN2	Asparagine synthetase
YGR125W		Putative protein of unknown function
YGR126W		Putative protein of unknown function
YGR127W		Putative protein of unknown function
YGR128C	UTP8	Nucleolar protein required for export of tRNAs from the nucleus
YGR129W	SYF2	Member of the NineTeen Complex (NTC)
YGR130C		Component of the eisosome with unknown function
YGR131W	FHN1	Protein of unknown function
YGR132C	PHB1	Subunit of the prohibitin complex (Phb1p-Phb2p)
YGR133W	PEX4	Peroxisomal ubiquitin conjugating enzyme
YGR134W	CAF130	Subunit of the CCR4-NOT transcriptional regulatory complex
YGR135W	PRE9	Alpha 3 subunit of the 20S proteasome
YGR136W	LSB1	Negative regulator of actin nucleation-promoting factor activity
YGR138C	TPO2	Polyamine transporter of the major facilitator superfamily
YGR140W	CBF2	Essential kinetochore protein
YGR141W	VPS62	Vacuolar protein sorting (VPS) protein
YGR142W	BTN2	v-SNARE binding protein
YGR143W	SKN1	Protein involved in sphingolipid biosynthesis
YGR144W	THI4	Thiazole synthase
YGR146C	ECL1	Protein of unknown function
YGR146C-A		Putative protein of unknown function
YGR147C	NAT2	Protein of unknown function
YGR148C	RPL24B	Ribosomal 60S subunit protein L24B
YGR149W	GPC1	Glycerophosphocholine acyltransferase (GPCAT)
YGR150C	CCM1	Mitochondrial 15S rRNA-binding protein
YGR152C	RSR1	GTP-binding protein of the Ras superfamily
YGR153W		Putative protein of unknown function
YGR154C	GTO1	Omega-class glutathione transferase
YGR155W	CYS4	Cystathionine beta-synthase
YGR156W	PTI1	Essential component of CPF (cleavage and polyadenylation factor)
YGR157W	CHO2	Phosphatidylethanolamine methyltransferase (PEMT)
YGR158C	MTR3	Exosome non-catalytic core component
YGR159C	NSR1	Nucleolar protein that binds nuclear localization sequences
YGR161C	RTS3	Putative component of the protein phosphatase type 2A complex
YGR162W	TIF4631	Translation initiation factor eIF4G
YGR163W	GTR2	Subunit of a TORC1-stimulating GTPase and the EGO/GSE complex
YGR165W	MRPS35	Mitochondrial ribosomal protein of the small subunit
YGR166W	TRS65	Component of transport protein particle (TRAPP) complex II
YGR167W	CLC1	Clathrin light chain
YGR168C	PEX35	Putative protein of unknown function
YGR169C	PUS6	tRNA:pseudouridine synthase
YGR170W	PSD2	Phosphatidylserine decarboxylase of the Golgi and vacuolar membranes
YGR171C	MSM1	Mitochondrial methionyl-tRNA synthetase (MetRS)
YGR172C	YIP1	Integral membrane protein
YGR173W	RBG2	Protein with a role in translation
YGR174C	CBP4	Mitochondrial protein required for assembly of cytochrome bc1 complex
YGR174W-A		Putative protein of unknown function
YGR175C	ERG1	Squalene epoxidase
YGR177C	ATF2	Alcohol acetyltransferase
YGR178C	PBP1	Component of glucose deprivation induced stress granules
YGR179C	OKP1	Outer kinetochore protein required for accurate chromosome segregation
YGR180C	RNR4	Ribonucleotide-diphosphate reductase (RNR) small subunit
YGR183C	QCR9	Subunit 9 of ubiquinol cytochrome-c reductase (Complex III)
YGR185C	TYS1	Cytoplasmic tyrosyl-tRNA synthetase
YGR187C	HGH1	Nonessential protein of unknown function
YGR188C	BUB1	Protein kinase involved in the cell cycle checkpoint into anaphase
YGR189C	CRH1	Chitin transglycosylase
YGR191W	HIP1	High-affinity histidine permease
YGR193C	PDX1	E3-binding protein of the mitochondrial pyruvate dehydrogenase complex
YGR194C	XKS1	Xylulokinase
YGR195W	SKI6	Exosome non-catalytic core component
YGR196C	FYV8	Protein of unknown function
YGR197C	SNG1	Protein involved in resistance to nitrosoguanidine and 6-azauracil
YGR198W	YPP1	Cargo-transport protein involved in endocytosis
YGR199W	PMT6	Protein O-mannosyltransferase
YGR200C	ELP2	Subunit of Elongator complex
YGR201C		Putative protein of unknown function
YGR203W	YCH1	Phosphatase with sequence similarity to Cdc25p
YGR204C-A		Putative protein of unknown function
YGR204W	ADE3	Cytoplasmic trifunctional enzyme C1-tetrahydrofolate synthase
YGR205W	TDA10	ATP-binding protein of unknown function
YGR206W	MVB12	ESCRT-I subunit required to stabilize ESCRT-I core complex oligomers
YGR207C	CIR1	Mitochondrial protein that interacts with frataxin (Yfh1p)
YGR208W	SER2	Phosphoserine phosphatase of the phosphoglycerate pathway
YGR209C	TRX2	Cytoplasmic thioredoxin isoenzyme
YGR211W	ZPR1	Essential protein with two zinc fingers
YGR212W	SLI1	N-acetyltransferase
YGR213C	RTA1	Protein involved in 7-aminocholesterol resistance
YGR214W	RPS0A	Ribosomal 40S subunit protein S0A
YGR215W	RSM27	Mitochondrial ribosomal protein of the small subunit
YGR216C	GPI1	Membrane protein involved in the synthesis of GlcNAc-PI
YGR218W	CRM1	Major karyopherin
YGR220C	MRPL9	Mitochondrial ribosomal protein of the large subunit
YGR222W	PET54	Mitochondrial inner membrane protein
YGR223C	HSV2	Phosphatidylinositol 3,5-bisphosphate-binding protein
YGR224W	AZR1	Plasma membrane transporter of the major facilitator superfamily
YGR227W	DIE2	Dolichyl-phosphoglucose-dependent alpha-1,2-glucosyltransferase
YGR229C	SMI1	Protein involved in the regulation of cell wall synthesis
YGR230W	BNS1	Protein of unknown function
YGR232W	NAS6	Evolutionarily conserved 19S regulatory particle assembly-chaperone
YGR233C	PHO81	Cyclin-dependent kinase (CDK) inhibitor
YGR234W	YHB1	Nitric oxide oxidoreductase
YGR235C	MIC26	Component of the MICOS complex
YGR237C		Putative protein of unknown function
[truncated: 3,181 more rows]

## Sheet: GO analysis
Below are raw results of a test for enrichment of GO categories; p-values uncorrected for multiplicity of comparisons.
There were over 1500 comparisons making all reported individual p-values formally insignificant
GOID	term	uncorrected p-value	n within list of 636	size of category within all 5179	ORFs
GO:0006078	(1->6)-beta-D-glucan biosynthetic process	0.0642785	3	8	YJL174W, YKL035W, YOL045W
GO:0006077	(1->6)-beta-D-glucan metabolic process	0.0642785	3	8	YJL174W, YKL035W, YOL045W
GO:0006084	acetyl-CoA metabolic process	0.486757	2	13	YBL015W, YGR193C
GO:0000147	actin cortical patch assembly	0.175041	3	12	YIL062C, YJR125C, YDL161W
GO:0051666	actin cortical patch localization	0.242234	3	14	YCL034W, YBL060W, YOR094W
GO:0044396	actin cortical patch organization	0.0826005	4	14	YGR080W, YIL062C, YJR125C, YDL161W
GO:0030036	actin cytoskeleton organization	0.272983	14	95	YNL090W, YNL032W, YOR043W, YER155C, YOR304C-A, YIL062C, YOR094W, YCL034W, YDL134C, YGR080W, YOL112W, YIL034C, YJR125C, YDL161W
GO:0051017	actin filament bundle assembly	0.383601	3	18	YOR304C-A, YOL112W, YOR094W
GO:0061572	actin filament bundle organization	0.383601	3	18	YOR304C-A, YOL112W, YOR094W
GO:0030042	actin filament depolymerization	0.256762	2	8	YGR080W, YIL034C
GO:0007015	actin filament organization	0.0242081	13	59	YNL090W, YNL032W, YOR043W, YOR304C-A, YIL062C, YOR094W, YCL034W, YDL134C, YGR080W, YOL112W, YIL034C, YJR125C, YDL161W
GO:0030041	actin filament polymerization	0.486049	3	21	YGR080W, YIL062C, YIL034C
GO:0030029	actin filament-based process	0.241064	15	100	YNL090W, YNL032W, YOR043W, YER155C, YOR304C-A, YIL062C, YDR484W, YOR094W, YCL034W, YDL134C, YGR080W, YOL112W, YIL034C, YJR125C, YDL161W
GO:0008154	actin polymerization or depolymerization	0.579565	3	24	YGR080W, YIL062C, YIL034C
GO:0090630	activation of GTPase activity	0.0414912	2	3	YOR370C, YGR070W
GO:0006637	acyl-CoA metabolic process	0.171511	4	18	YOR317W, YBL015W, YGR193C, YGR244C
GO:0006639	acylglycerol metabolic process	0.242234	3	14	YHR004C, YER043C, YIL124W
GO:0023058	adaptation of signaling pathway	0.14301	5	23	YHR005C, YGR271C-A, YLR433C, YIL122W, YIL015W
GO:0000754	adaptation of signaling pathway by response to pheromone involved in conjugation with cellular fusion	0.14301	5	23	YHR005C, YGR271C-A, YLR433C, YIL122W, YIL015W
GO:0009060	aerobic respiration	0.193426	11	67	YMR002W, YLR304C, YKL085W, YDR178W, YFR033C, YDR529C, YPR191W, YIL070C, YGR244C, YOL071W, YKL093W
GO:0098630	aggregation of unicellular organisms	0.114506	3	10	YHR211W, YOR140W, YER109C
GO:0007568	aging	0.976915	4	69	YGR037C, YOR209C, YML014W, YKL085W
GO:0046165	alcohol biosynthetic process	0.599711	9	76	YMR134W, YMR202W, YOR237W, YMR079W, YMR303C, YDR207C, YER043C, YGR060W, YLR347C
GO:0006066	alcohol metabolic process	0.799374	12	118	YMR134W, YMR202W, YOR237W, YPL180W, YMR079W, YMR303C, YDR207C, YLR020C, YMR318C, YER043C, YGR060W, YLR347C
GO:0046184	aldehyde biosynthetic process	0.143714	3	11	YFL060C, YNL334C, YMR096W
GO:0052646	alditol phosphate metabolic process	0.0878783	3	9	YDL022W, YER026C, YDR207C
GO:1901607	alpha-amino acid biosynthetic process	0.606223	15	127	YLL058W, YER026C, YBR263W, YLL062C, YDR207C, YKR069W, YGL026C, YDR158W, YHR033W, YER023W, YML082W, YMR062C, YGR124W, YOL140W, YFL030W
GO:1901606	alpha-amino acid catabolic process	0.180372	8	45	YKL015W, YFL060C, YNL334C, YDR428C, YNL239W, YLR157C, YDR019C, YER043C
GO:1901605	alpha-amino acid metabolic process	0.293465	25	181	YLR126C, YER026C, YLL062C, YDR207C, YKL015W, YGL026C, YDR428C, YDR158W, YLR157C, YHR033W, YER023W, YML082W, YER043C, YGR124W, YOL140W, YFL030W, YFL060C, YLL058W, YNL239W, YDR019C, YBR263W, YKL184W, YKR069W, YNL334C, YMR062C
GO:0043604	amide biosynthetic process	0.939937	3	47	YJL101C, YKL184W, YGR124W
GO:0042886	amide transport	0.635606	3	26	YOR192C, YCL073C, YKR093W
GO:0009309	amine biosynthetic process	0.305014	2	9	YGL026C, YKL184W
GO:0009310	amine catabolic process	0.636058	2	17	YKL015W, YDR428C
GO:0009308	amine metabolic process	0.227804	9	55	YDR253C, YMR079W, YKL184W, YDR207C, YKL015W, YGL026C, YDR428C, YER043C, YLR347C
GO:0043038	amino acid activation	0.722983	4	39	YPL104W, YPL040C, YER087W, YFL022C
GO:0003333	amino acid transmembrane transport	0.751978	3	31	YBR069C, YDL210W, YGR191W
GO:0006865	amino acid transport	0.820684	4	45	YBR069C, YDL210W, YGR191W, YEL064C
GO:0097164	ammonium ion metabolic process	0.207697	5	26	YMR079W, YER043C, YKL184W, YDR207C, YLR347C
GO:0015696	ammonium transport	0.277252	3	15	YDR384C, YNR002C, YDL210W
GO:0031145	anaphase-promoting complex-dependent proteasomal ubiquitin-dependent protein catabolic process	0.0488572	10	46	YDR254W, YDL008W, YFR003C, YNL116W, YDL134C, YLR381W, YOR249C, YNL164C, YAL047C, YJL030W
GO:0048856	anatomical structure development	0.890806	18	186	YLR313C, YBL058W, YBR009C, YNL307C, YHR119W, YBR040W, YHR014W, YDR185C, YNL202W, YOL071W, YNR049C, YMR079W, YPR054W, YIL073C, YJL048C, YOR275C, YDR512C, YFL009W
GO:0048646	anatomical structure formation involved in morphogenesis	0.845488	16	160	YNR049C, YLR313C, YBL058W, YBR009C, YMR079W, YPR054W, YNL307C, YHR119W, YIL073C, YJL048C, YHR014W, YNL202W, YOR275C, YDR512C, YFL009W, YOL071W
GO:0060249	anatomical structure homeostasis	0.76305	6	60	YBL032W, YAR007C, YCL011C, YLR234W, YBL035C, YHR119W
GO:0009653	anatomical structure morphogenesis	0.890806	18	186	YLR313C, YBL058W, YBR009C, YNL307C, YHR119W, YBR040W, YHR014W, YDR185C, YNL202W, YOL071W, YNR049C, YMR079W, YPR054W, YIL073C, YJL048C, YOR275C, YDR512C, YFL009W
GO:0098656	anion transmembrane transport	0.683842	6	55	YBR069C, YCL073C, YDL210W, YJR077C, YLR092W, YGR191W
GO:0006820	anion transport	0.632554	17	146	YDR384C, YBR069C, YOR317W, YJR095W, YIL048W, YJR077C, YGR191W, YNR002C, YCL073C, YGR037C, YIL114C, YMR079W, YBR219C, YEL064C, YAL010C, YDL210W, YLR092W
GO:0032011	ARF protein signal transduction	0.0396706	13	63	YMR235C, YER155C, YDL234C, YOR370C, YPL070W, YJL044C, YPR088C, YHR005C, YOL112W, YBL060W, YGR070W, YER122C, YBR260C
GO:0006526	arginine biosynthetic process	0.305014	2	9	YMR062C, YOL140W
GO:0006525	arginine metabolic process	0.486757	2	13	YMR062C, YOL140W
GO:0009072	aromatic amino acid family metabolic process	0.846864	2	26	YGL026C, YDR428C
GO:0019438	aromatic compound biosynthetic process	0.884204	100	897	YGL073W, YER040W, YPL258C, YKL032C, YLR113W, YHR119W, YMR033W, YOL116W, YER014W, YOL071W, YFL060C, YNL136W, YJL194W, YOL148C, YNL025C, YKL058W, YJL081C, YMR278W, YML035C, YDL020C, YPR190C, YDR196C, YFL036W, YGL234W, YDR460W, YFR047C, YKR077W, YHL009C, YOR064C, YLR403W, YLR245C, YDR428C, YMR153W, YLR417W, YGL008C, YMR096W, YOR166C, YJL056C, YBR215W, YPL022W, YPL230W, YIL066C, YGL209W, YGL092W, YFR…
GO:0019439	aromatic compound catabolic process	0.0886939	27	169	YHR081W, YCL011C, YLR363C, YNL004W, YLR398C, YLR021W, YJR043C, YLR245C, YER165W, YCR035C, YDR428C, YOR166C, YER043C, YDL238C, YDR530C, YKL204W, YOR258W, YBR170C, YDR172W, YKL009W, YGL048C, YJL047C, YOL100W, YJL124C, YMR278W, YOR076C, YJR091C
GO:0030437	ascospore formation	0.858507	9	97	YNR049C, YBL058W, YMR079W, YPR054W, YNL307C, YHR119W, YNL202W, YDR512C, YOL071W
GO:0006528	asparagine metabolic process	0.256762	2	8	YLR157C, YGR124W
GO:0009067	aspartate family amino acid biosynthetic process	0.647751	6	53	YKR069W, YLL058W, YDR158W, YML082W, YGR124W, YLL062C
GO:0009066	aspartate family amino acid metabolic process	0.572593	8	66	YLL058W, YLL062C, YKR069W, YLR157C, YDR158W, YER043C, YML082W, YGR124W
GO:0046034	ATP metabolic process	0.139651	9	49	YMR256C, YDR178W, YFR033C, YIL111W, YPR140W, YDR529C, YPR191W, YGL008C, YOL071W
GO:0042773	ATP synthesis coupled electron transport	0.00791094	8	25	YIL111W, YPR140W, YPR191W, YDR529C, YMR256C, YDR178W, YOL071W, YFR033C
GO:0043044	ATP-dependent chromatin remodeling	0.539221	4	31	YML041C, YJL115W, YMR033W, YDR485C
GO:0006914	autophagy	0.976795	8	114	YOR043W, YLL007C, YBL058W, YMR159C, YGL212W, YOL105C, YLR079W, YLR356W
GO:0045117	azole transport	0.0276945	3	6	YOR192C, YGR191W, YGR224W
GO:0000917	barrier septum assembly	0.143714	3	11	YPL158C, YDL117W, YDR245W
GO:0051274	beta-glucan biosynthetic process	0.0650856	4	13	YJL174W, YGR166W, YKL035W, YOL045W
GO:0051273	beta-glucan metabolic process	0.0826005	4	14	YJL174W, YGR166W, YKL035W, YOL045W
GO:0022610	biological adhesion	0.486757	2	13	YHR211W, YER109C
GO:0065007	biological regulation	0.516323	196	1596	YLL007C, YIL090W, YLR126C, YHR119W, YKL166C, YOL071W, YPL219W, YDL234C, YPR054W, YNL025C, YJL081C, YOR057W, YLR381W, YHR132W-A, YGL200C, YOL045W, YLR403W, YDL081C, YMR153W, YBL060W, YLR417W, YOR166C, YLR347C, YLR386W, YBL032W, YPL230W, YGL209W, YGL092W, YBR170C, YMR079W, YHR004C, YDL134C, YIL073C, YOR185C, YOL135C, YOR076C, YJL157C, YOR269W, YJL115W, YKL116C, YIL048W, YLL051C, YLR398C, YJR045C, Y…
GO:0008150	biological_process	0.0611006	118	846	YMR202W, YKL168C, YLR126C, YLR035C, YHR210C, YBR052C, YHR119W, YIR035C, YHR033W, YOL071W, YNR065C, YFL030W, YKL154W, YDL234C, YFL051C, YJL111W, YJL081C, YOR057W, YPL104W, YFR052W, YNL011C, YDR196C, YMR142C, YFR006W, YPL233W, YPL158C, YOR250C, YDR055W, YGL209W, YBR170C, YMR079W, YKL162C, YDL040C, YOL036W, YMR059W, YOR076C, YLR419W, YDR384C, YJL115W, YLL051C, YLR398C, YJR045C, YBL112C, YDR328C, YOR…
GO:0009058	biosynthetic process	0.940091	207	1824	YMR202W, YHR119W, YHR033W, YML082W, YOL071W, YFL030W, YFL060C, YGR220C, YPL219W, YKL184W, YOR299W, YNL025C, YMR078C, YJL081C, YLR381W, YPL104W, YBR282W, YPR190C, YDR196C, YFL036W, YMR142C, YOL045W, YBL082C, YLR403W, YLR245C, YDL081C, YPL118W, YDR428C, YMR153W, YBL060W, YLR417W, YOR166C, YHR147C, YDL184C, YLR347C, YLR386W, YPL022W, YBL032W, YPL230W, YER087W, YGL209W, YGL092W, YMR079W, YHR004C, YDL…
GO:0016051	carbohydrate biosynthetic process	0.695289	10	91	YBR105C, YBR196C, YKL035W, YPL219W, YOL045W, YOR299W, YDR207C, YGR166W, YJL174W, YBR126C
GO:0016052	carbohydrate catabolic process	0.911694	7	85	YIL162W, YAL038W, YBR196C, YDR001C, YLR446W, YOL116W, YER109C
GO:1901137	carbohydrate derivative biosynthetic process	0.851402	21	206	YGL234W, YER026C, YDR399W, YBL082C, YDR245W, YDL093W, YDR207C, YGL008C, YIL066C, YLR459W, YML005W, YDR437W, YOR299W, YLR020C, YKL216W, YMR278W, YPL057C, YML035C, YPL053C, YDR196C, YOR128C
GO:1901136	carbohydrate derivative catabolic process	0.048287	5	17	YLR245C, YDL022W, YMR278W, YER043C, YDR530C
GO:1901135	carbohydrate derivative metabolic process	0.754217	37	330	YDR399W, YDL093W, YDR207C, YIL111W, YAL038W, YOL071W, YLR459W, YMR256C, YML005W, YDR178W, YOR299W, YLR020C, YPR140W, YPL057C, YMR278W, YML035C, YOR128C, YDR196C, YGL234W, YER026C, YDR245W, YBL082C, YLR245C, YGL008C, YER043C, YDR530C, YBR196C, YKL035W, YIL066C, YDR437W, YFR033C, YKL216W, YDR529C, YDL022W, YPR191W, YLR446W, YPL053C
GO:1901264	carbohydrate derivative transport	0.793386	2	23	YER039C, YOR192C
GO:0005975	carbohydrate metabolic process	0.872586	32	308	YBR105C, YBL058W, YOL045W, YHR210C, YFR003C, YKL085W, YBL082C, YDR245W, YDL093W, YDR207C, YJL174W, YAL038W, YDR001C, YOL116W, YBR126C, YKL035W, YBR196C, YLR300W, YGL209W, YPL219W, YPL180W, YER109C, YOR299W, YIL162W, YGR166W, YDL022W, YMR278W, YIR007W, YLR446W, YPL053C, YML051W, YDR009W
GO:0046835	carbohydrate phosphorylation	0.52751	2	14	YLR446W, YDR009W
GO:0008643	carbohydrate transport	0.821905	3	35	YER039C, YJL214W, YEL069C
GO:0045991	carbon catabolite activation of transcription	0.281262	4	22	YPL230W, YIL036W, YNL025C, YDR009W
GO:0000436	carbon catabolite activation of transcription from RNA polymerase II promoter	0.418491	3	19	YPL230W, YIL036W, YDR009W
GO:0045990	carbon catabolite regulation of transcription	0.192078	6	32	YPL230W, YGL209W, YLR417W, YIL036W, YNL025C, YDR009W
GO:0000429	carbon catabolite regulation of transcription from RNA polymerase II promoter	0.255217	5	28	YPL230W, YGL209W, YLR417W, YIL036W, YDR009W
GO:0045013	carbon catabolite repression of transcription	0.352641	2	10	YGL209W, YLR417W
GO:0000437	carbon catabolite repression of transcription from RNA polymerase II promoter	0.352641	2	10	YGL209W, YLR417W
GO:0046394	carboxylic acid biosynthetic process	0.817139	18	174	YER026C, YKL192C, YLL062C, YDR207C, YGL026C, YDR158W, YHR033W, YER023W, YML082W, YMR210W, YGR124W, YOL140W, YGR060W, YFL030W, YLL058W, YBR263W, YKR069W, YMR062C
GO:0046395	carboxylic acid catabolic process	0.527553	10	80	YFL060C, YNL239W, YDR019C, YMR303C, YKL015W, YDR428C, YNL334C, YNL202W, YLR157C, YER043C
GO:0019752	carboxylic acid metabolic process	0.479819	47	377	YOR317W, YML054C, YLR126C, YLL062C, YDR207C, YAL038W, YGL026C, YLR157C, YNL202W, YHR033W, YML082W, YMR210W, YGR124W, YOL071W, YFL030W, YFL060C, YLL058W, YNL239W, YPL040C, YDR019C, YBL015W, YMR303C, YKL184W, YDR178W, YKR069W, YPL104W, YNL334C, YGR193C, YGR244C, YMR062C, YDR253C, YLR304C, YER026C, YKL192C, YKL085W, YKL015W, YDR428C, YDR158W, YER023W, YER043C, YOL140W, YGR060W, YBR196C, YER087W, YBR…
GO:0046942	carboxylic acid transport	0.746405	7	68	YBR069C, YOR317W, YJR095W, YDL210W, YGR037C, YGR191W, YEL064C
GO:0009056	catabolic process	0.580474	89	735	YDL190C, YLL007C, YCL011C, YLR363C, YMR159C, YNL307C, YOR022C, YNL202W, YJR052W, YOR249C, YOL116W, YFL060C, YPR024W, YDR172W, YLR381W, YOL100W, YFL016C, YMR278W, YFR052W, YOR157C, YDL020C, YLR245C, YCR035C, YDR428C, YLR417W, YOR166C, YDL238C, YJL030W, YKL204W, YOR258W, YBR170C, YDL134C, YOR076C, YJR091C, YKR087C, YIL015W, YBR105C, YMR171C, YLR398C, YNL004W, YFR003C, YDR328C, YAL038W, YLR157C, YLR…
GO:0055080	cation homeostasis	0.41516	15	113	YOR381W, YMR134W, YDR456W, YOR382W, YLL051C, YIL090W, YLR126C, YHR175W, YOR332W, YDR328C, YGL167C, YDL120W, YGL008C, YDR376W, YJL093C
GO:0098655	cation transmembrane transport	0.154587	13	78	YDR456W, YLR130C, YMR256C, YHR175W, YNR039C, YLR411W, YOR332W, YFR033C, YIL111W, YJL094C, YGL167C, YGL008C, YJL093C
GO:0006812	cation transport	0.214894	22	150	YDR384C, YBR069C, YLL051C, YGR191W, YNR039C, YLR411W, YIL111W, YJL094C, YNR002C, YGL008C, YLL018C-A, YDR456W, YLR130C, YMR256C, YHR175W, YOR332W, YKR052C, YFR033C, YGL167C, YDL210W, YGL071W, YJL093C
GO:0032488	Cdc42 protein signal transduction	0.0396706	13	63	YMR235C, YER155C, YDL234C, YOR370C, YPL070W, YJL044C, YPR088C, YHR005C, YOL112W, YBL060W, YGR070W, YER122C, YBR260C
GO:0007155	cell adhesion	0.486757	2	13	YHR211W, YER109C
GO:0098743	cell aggregation	0.114506	3	10	YHR211W, YOR140W, YER109C
GO:0007569	cell aging	0.974667	4	68	YGR037C, YOR209C, YML014W, YKL085W
GO:0007154	cell communication	0.14799	57	406	YGL073W, YLL007C, YER155C, YNR023W, YER040W, YMR159C, YLR113W, YDR207C, YLR157C, YIL122W, YKL166C, YBR126C, YDL234C, YPL180W, YIL036W, YPR054W, YOL148C, YPL070W, YNL025C, YGR211W, YOR057W, YOL100W, YDR411C, YGR271C-A, YGR070W, YNL090W, YBL058W, YOL045W, YOR370C, YOR094W, YJL044C, YPR088C, YBL060W, YLR433C, YLR417W, YDR001C, YER122C, YJL056C, YMR235C, YPL230W, YKR034W, YGL209W, YFR034C, YHR005C, Y…
GO:0007049	cell cycle	0.113697	92	667	YLR035C, YNL307C, YFR046C, YLR113W, YHR119W, YNL202W, YDR247W, YOR249C, YOL071W, YMR294W, YNR049C, YPL219W, YMR001C, YLR459W, YPR054W, YJL194W, YFR040W, YOR299W, YNL025C, YMR078C, YOR057W, YLR381W, YGR271C-A, YKL049C, YDR460W, YKR077W, YMR133W, YPL158C, YPL233W, YPR007C, YMR153W, YJL030W, YBR215W, YPL022W, YBR170C, YMR079W, YDL134C, YIL073C, YJL157C, YBR156C, YBL097W, YOR269W, YLR313C, YBR009C, Y…
GO:0000075	cell cycle checkpoint	0.311708	11	75	YDR254W, YIL072W, YFR003C, YDL101C, YNL116W, YDL134C, YLR381W, YDR363W, YNL164C, YJL030W, YAL047C
GO:0044786	cell cycle DNA replication	0.432963	5	35	YJL194W, YML065W, YDL017W, YLR113W, YNL182C
GO:0044843	cell cycle G1/S phase transition	0.224558	10	62	YBR215W, YJL194W, YFR040W, YKR077W, YDR328C, YDL134C, YLR079W, YDR247W, YPL116W, YFL009W
GO:0044839	cell cycle G2/M phase transition	0.806197	3	34	YDR328C, YPL020C, YFL009W
GO:0044770	cell cycle phase transition	0.30489	18	128	YFR003C, YKR077W, YDR328C, YDR247W, YJL030W, YAL047C, YBR215W, YDR254W, YFR040W, YJL194W, YNL116W, YDL134C, YLR381W, YPL020C, YLR079W, YNL164C, YPL116W, YFL009W
GO:0022402	cell cycle process	0.0721843	81	567	YLR035C, YNL307C, YFR046C, YLR113W, YHR119W, YNL202W, YDR247W, YOR249C, YOL071W, YMR294W, YNR049C, YMR001C, YPR054W, YJL194W, YFR040W, YOR299W, YMR078C, YLR381W, YGR271C-A, YKL049C, YKR077W, YMR133W, YPL158C, YPL233W, YPR007C, YMR153W, YJL030W, YBR215W, YPL022W, YBR170C, YMR079W, YDL134C, YIL073C, YJL157C, YBR156C, YOR269W, YBL097W, YLR313C, YBR009C, YFR003C, YDR207C, YPL024W, YDR328C, YJR072C, Y…
GO:0048468	cell development	0.858507	9	97	YNR049C, YBL058W, YMR079W, YPR054W, YNL307C, YHR119W, YNL202W, YDR512C, YOL071W
GO:0030154	cell differentiation	0.947736	16	182	YPL022W, YNR049C, YBL058W, YBR009C, YMR079W, YPR054W, YNL307C, YHR119W, YIL073C, YHR014W, YJL048C, YNL202W, YOR275C, YDR512C, YFL009W, YOL071W
GO:0051301	cell division	0.173459	45	319	YBR156C, YBL097W, YOR269W, YLR313C, YFR003C, YFR046C, YDR207C, YPL024W, YDR328C, YIL122W, YOR249C, YAL047C, YGR041W, YMR001C, YDL008W, YLR459W, YIL072W, YJL194W, YCR047C, YOR299W, YLR381W, YFL009W, YDL017W, YHR143W, YDL117W, YDR245W, YOR094W, YBL031W, YPL158C, YPL233W, YMR153W, YGL158W, YJL030W, YCR057C, YDR254W, YLR353W, YJL047C, YIL073C, YNL116W, YDL134C, YML064C, YCR033W, YJL157C, YNL164C, YGL…
GO:0016049	cell growth	0.544177	10	81	YOR032C, YLR313C, YLR353W, YPL180W, YER109C, YDR207C, YOR140W, YDL230W, YOL116W, YHR143W
GO:0000902	cell morphogenesis	0.789339	3	33	YLR313C, YBR040W, YPR054W
GO:0000767	cell morphogenesis involved in conjugation	0.602198	2	16	YLR313C, YBR040W
GO:0000753	cell morphogenesis involved in conjugation with cellular fusion	0.566012	2	15	YLR313C, YBR040W
GO:0045454	cell redox homeostasis	0.330468	5	31	YDR353W, YFR016C, YIL114C, YPL091W, YLR364W
GO:0000920	cell separation after cytokinesis	0.667615	2	18	YCR057C, YHR143W
GO:0090529	cell septum assembly	0.143714	3	11	YPL158C, YDL117W, YDR245W
GO:0007166	cell surface receptor signaling pathway	0.957038	2	38	YHR005C, YJL157C
GO:0042546	cell wall biogenesis	0.986761	5	87	YLR020C, YJL174W, YPR054W, YDR245W, YOR299W
GO:0031506	cell wall glycoprotein biosynthetic process	0.305014	2	9	YLR020C, YDR245W
GO:0044038	cell wall macromolecule biosynthetic process	0.579565	3	24	YLR020C, YDR245W, YOR299W
GO:0044036	cell wall macromolecule metabolic process	0.709478	3	29	YLR020C, YDR245W, YOR299W
GO:0000032	cell wall mannoprotein biosynthetic process	0.305014	2	9	YLR020C, YDR245W
GO:0071555	cell wall organization	0.925167	18	194	YNL090W, YJL174W, YBL043W, YNL322C, YLR433C, YOR009W, YDR055W, YLR300W, YDR437W, YPL180W, YPR054W, YCR032W, YGR166W, YOL155C, YOL105C, YPL053C, ART2, YHR143W
GO:0071554	cell wall organization or biogenesis	0.905776	22	226	YNL090W, YDR245W, YJL174W, YBL043W, YNL322C, YLR433C, YOR009W, YDR055W, YLR300W, YDR437W, YPL180W, YPR054W, YCR032W, YOR299W, YLR020C, YGR166W, YOL155C, YOL100W, YOL105C, YPL053C, ART2, YHR143W
GO:0031589	cell-substrate adhesion	0.116986	2	5	YHR211W, YER109C
GO:0044108	cellular alcohol biosynthetic process	0.68622	3	28	YMR134W, YMR202W, YGR060W
GO:0044107	cellular alcohol metabolic process	0.771281	3	32	YMR134W, YMR202W, YGR060W
GO:0006081	cellular aldehyde metabolic process	0.396361	7	49	YJR155W, YFL060C, YBR196C, YMR318C, YNL334C, YMR096W, YFL057C
GO:0043603	cellular amide metabolic process	0.72147	10	93	YMR251W, YBR263W, YER163C, YKL184W, YLR157C, YDL120W, YPL091W, YGR124W, YIL015W, YJL101C
GO:0044106	cellular amine metabolic process	0.227804	9	55	YDR253C, YMR079W, YKL184W, YDR207C, YKL015W, YGL026C, YDR428C, YER043C, YLR347C
GO:0008652	cellular amino acid biosynthetic process	0.701795	15	135	YLL058W, YER026C, YBR263W, YLL062C, YDR207C, YKR069W, YGL026C, YDR158W, YHR033W, YER023W, YML082W, YMR062C, YGR124W, YOL140W, YFL030W
GO:0009063	cellular amino acid catabolic process	0.261019	9	57	YFL060C, YNL239W, YDR019C, YMR303C, YKL015W, YDR428C, YNL334C, YLR157C, YER043C
GO:0006520	cellular amino acid metabolic process	0.458203	31	245	YDR253C, YLR126C, YER026C, YLL062C, YDR207C, YKL015W, YGL026C, YDR428C, YDR158W, YLR157C, YHR033W, YER023W, YML082W, YER043C, YGR124W, YOL140W, YFL030W, YFL060C, YLL058W, YER087W, YPL040C, YNL239W, YDR019C, YMR303C, YBR263W, YKL184W, YKR069W, YPL104W, YNL334C, YFL022C, YMR062C
GO:0006725	cellular aromatic compound metabolic process	0.652206	211	1750	YBR223C, YLR363C, YMR290C, YLR035C, YNL307C, YHR119W, YOL093W, YOL071W, YFL060C, YNL025C, YMR078C, YJL010C, YJL081C, YLR381W, YPL104W, YPR190C, YDR196C, YFL036W, YMR133W, YLR403W, YLR245C, YPR007C, YDR428C, YMR153W, YJL033W, YOR250C, YLR417W, YOR166C, YPL022W, YBL032W, YPL230W, YOR258W, YER087W, YGL209W, YGL092W, YBR170C, YOL135C, YMR059W, YKR063C, YOR076C, YJL115W, YKL116C, YLR398C, YJR045C, YBR…
GO:0042401	cellular biogenic amine biosynthetic process	0.305014	2	9	YGL026C, YKL184W
GO:0006576	cellular biogenic amine metabolic process	0.23245	7	41	YGL026C, YDR428C, YMR079W, YER043C, YKL184W, YDR207C, YLR347C
GO:0044249	cellular biosynthetic process	0.886794	203	1759	YMR202W, YHR119W, YHR033W, YML082W, YOL071W, YFL030W, YFL060C, YGR220C, YPL219W, YKL184W, YOR299W, YNL025C, YMR078C, YJL081C, YLR381W, YPL104W, YBR282W, YPR190C, YDR196C, YFL036W, YMR142C, YOL045W, YBL082C, YLR403W, YLR245C, YDL081C, YPL118W, YDR428C, YMR153W, YBL060W, YLR417W, YOR166C, YHR147C, YDL184C, YLR347C, YLR386W, YPL022W, YBL032W, YPL230W, YER087W, YGL209W, YGL092W, YMR079W, YHR004C, YDL…
GO:0000282	cellular bud site selection	0.276286	6	36	YLR313C, YLR353W, YCR047C, YOR299W, YOR094W, YGR041W
GO:0034637	cellular carbohydrate biosynthetic process	0.361713	8	55	YJL174W, YGR166W, YKL035W, YPL219W, YOL045W, YBR126C, YOR299W, YDR207C
GO:0044275	cellular carbohydrate catabolic process	0.565381	4	32	YIL162W, YDR001C, YOL116W, YER109C
GO:0044262	cellular carbohydrate metabolic process	0.348491	21	155	YBR105C, YBL058W, YOL045W, YFR003C, YKL085W, YBL082C, YDR207C, YJL174W, YDR001C, YOL116W, YBR126C, YKL035W, YPL219W, YLR300W, YPL180W, YER109C, YOR299W, YIL162W, YGR166W, YLR446W, YDR009W
GO:0044248	cellular catabolic process	0.441486	82	655	YDL190C, YLL007C, YCL011C, YLR363C, YMR159C, YNL307C, YNL202W, YJR052W, YOR249C, YOL116W, YFL060C, YPR024W, YDR172W, YLR381W, YOL100W, YFL016C, YMR278W, YFR052W, YOR157C, YDL020C, YLR245C, YCR035C, YDR428C, YLR417W, YOR166C, YDL238C, YJL030W, YKL204W, YOR258W, YBR170C, YDL134C, YOR076C, YJR091C, YKR087C, YIL015W, YBR105C, YMR171C, YLR398C, YNL004W, YFR003C, YDR328C, YLR157C, YLR356W, YAL047C, YNL…
GO:0030003	cellular cation homeostasis	0.412872	13	97	YOR381W, YMR134W, YDR456W, YLL051C, YIL090W, YLR126C, YHR175W, YOR332W, YDR328C, YGL167C, YDL120W, YDR376W, YJL093C
GO:0055082	cellular chemical homeostasis	0.348744	16	116	YOR381W, YLL051C, YIL090W, YLR126C, YFR003C, YDR328C, YDL120W, YLR433C, YDR376W, YMR134W, YDR456W, YHR175W, YOR332W, YGL167C, YLR350W, YJL093C
GO:0022607	cellular component assembly	0.62143	80	668	YOR145C, YFL023W, YIL090W, YFR046C, YMR033W, YOR249C, YDR312W, YOL071W, YLL018C-A, YKL021C, YNR049C, YMR001C, YOR265W, YPR054W, YJL194W, YKL058W, YJL081C, YOR057W, YOL100W, YJL003W, YOR056C, YIL062C, YPL158C, YPR007C, YGL008C, YLR347C, YBR215W, YLR448W, YPR057W, YGR241C, YKL053C-A, YGR166W, YIL073C, YAL010C, YOL112W, YJL115W, YLR313C, YBR009C, YDR189W, YKL095W, YJR050W, YDR328C, YNR018W, YLR323C,…
GO:0044085	cellular component biogenesis	0.744483	114	974	YOR145C, YFL023W, YMR290C, YIL090W, YFR046C, YMR033W, YOR249C, YDR312W, YOL071W, YLL018C-A, YKL021C, YNR049C, YMR001C, YOR265W, YPR054W, YJL194W, YOR299W, YKL058W, YJL010C, YJL081C, YOR057W, YOR078W, YOL100W, YGR271C-A, YJL003W, YOR056C, YIL062C, YCR035C, YPL158C, YPR007C, YLR145W, YJL033W, YGL008C, YLR347C, YOR294W, YBR215W, YJR041C, YLR448W, YPR057W, YGR241C, YKL053C-A, YGR166W, YIL073C, YAL010…
GO:0022411	cellular component disassembly	0.656737	13	114	YJL115W, YOR043W, YLL007C, YMR001C, YBR170C, YMR159C, YOR051C, YDR172W, YJL092W, YGR080W, YMR033W, YIL034C, YLR356W
GO:0070589	cellular component macromolecule biosynthetic process	0.579565	3	24	YLR020C, YDR245W, YOR299W
GO:0016043	cellular component organization	0.374566	233	1864	YDR229W, YLL007C, YIL090W, YLR035C, YNL307C, YHR119W, YDR185C, YKL166C, YOL071W, YLL018C-A, YML097C, YGR220C, YNR049C, YKL154W, YJL116C, YLR440C, YDL234C, YPR054W, YPR024W, YNL025C, YMR078C, YJL081C, YOR057W, YLR381W, YPL104W, YFL016C, YKL049C, YBR282W, YHR143W, YFL036W, YGL200C, YMR133W, YLR403W, YPL233W, YPL158C, YPL118W, YPR007C, YMR153W, YBR040W, YOR250C, YHR147C, YLR347C, YPL022W, YBL032W, Y…
GO:0071840	cellular component organization or biogenesis	0.439192	261	2107	YMR290C, YLR035C, YHR119W, YDR185C, YKL166C, YOL071W, YNR049C, YKL154W, YDL234C, YOR299W, YNL025C, YJL010C, YJL081C, YOR057W, YLR381W, YPL104W, YFL016C, YHR143W, YLR403W, YPL233W, YPL158C, YPR007C, YMR153W, YBR040W, YOR250C, YDR055W, YGL092W, YBR170C, YMR079W, YKL053C-A, YDL134C, YOR269W, YJL115W, YIL048W, YJR045C, YIL093C, YDR328C, YOR140W, YIL122W, YLR356W, YLR323C, YPL254W, YOR262W, YAL047C, Y…
GO:0006878	cellular copper ion homeostasis	0.52751	2	14	YLR126C, YHR175W
GO:0048869	cellular developmental process	0.955999	19	214	YLR313C, YBL058W, YBR009C, YNL307C, YHR119W, YBR040W, YHR014W, YDR185C, YNL202W, YOL071W, YPL022W, YNR049C, YMR079W, YPR054W, YIL073C, YJL048C, YOR275C, YDR512C, YFL009W
GO:0072503	cellular divalent inorganic cation homeostasis	0.667615	2	18	YGL167C, YIL090W
GO:0006073	cellular glucan metabolic process	0.0321047	10	43	YKL035W, YLR300W, YPL219W, YBL058W, YOL045W, YFR003C, YER109C, YGR166W, YJL174W, YOL116W
GO:0019725	cellular homeostasis	0.284883	22	157	YOR381W, YLL051C, YIL090W, YLR126C, YFR003C, YDR328C, YDL120W, YLR433C, YPL091W, YDR376W, YMR134W, YDR353W, YIL114C, YDR456W, YHR175W, YOR332W, YGL167C, YDL022W, YFR016C, YLR350W, YLR364W, YJL093C
GO:0071474	cellular hyperosmotic response	0.305014	2	9	YDL022W, YOL116W
GO:0006873	cellular ion homeostasis	0.318433	15	106	YOR381W, YMR134W, YDR456W, YLL051C, YIL090W, YLR126C, YHR175W, YFR003C, YOR332W, YDR328C, YGL167C, YDL120W, YLR433C, YDR376W, YJL093C
GO:0006879	cellular iron ion homeostasis	0.172745	6	31	YOR381W, YMR134W, YLL051C, YLR126C, YDL120W, YDR376W
GO:0042180	cellular ketone metabolic process	0.701981	7	65	YKL015W, YDR253C, YBR105C, YDR428C, YGR255C, YDR376W, YDR207C
GO:0097384	cellular lipid biosynthetic process	0.68622	3	28	YMR134W, YMR202W, YGR060W
GO:0044242	cellular lipid catabolic process	0.952071	2	37	YNL202W, YIL124W
GO:0044255	cellular lipid metabolic process	0.796715	28	259	YDR503C, YMR202W, YOR317W, YNL106C, YER026C, YOL108C, YKL192C, YBL082C, YOR094W, YDR207C, YDR062W, YNL202W, YBL060W, YER043C, YMR210W, YGR060W, YLR347C, YLR386W, YMR134W, YBR086C, YLR459W, YMR079W, YDR437W, YHR004C, YIL124W, YPR140W, YPL057C, YLR350W
GO:0051641	cellular localization	0.20639	110	834	YCL011C, YDR265W, YIL090W, YMR159C, YPL010W, YOR036W, YPL066W, YGR167W, YOR112W, YML097C, YMR294W, YNR049C, YKL154W, YLR440C, YPR024W, YOR299W, YJL010C, YGL167C, YOL100W, YNL189W, YNL041C, YML041C, YLR360W, YIL062C, YKR092C, YGL200C, YPL158C, YPR007C, YMR153W, YPL134C, YBL060W, YLR417W, YER122C, YLR347C, YOR294W, YBL032W, YGL092W, YBR170C, YHR175W, YMR197C, YMR079W, YDR484W, YDL046W, YGR166W, YAL…
GO:0034622	cellular macromolecular complex assembly	0.511126	54	438	YJL115W, YFL023W, YIL090W, YBR009C, YKL095W, YDR189W, YJR050W, YNR018W, YDR328C, YDR312W, YMR005W, YLR323C, YOL071W, YLL018C-A, YPL237W, YKL021C, YAL047C, YOR265W, YJL194W, YGR082W, YKL009W, YGL048C, YKL058W, YJL081C, YGR214W, YOR057W, YOL100W, YNR011C, YIL034C, YDR512C, YJL003W, YOR056C, YIL157C, YIL062C, YLR021W, YML065W, YPR088C, YGL008C, YLR347C, YBR215W, YLR448W, YDR254W, YPR057W, YJL062W-A,…
GO:0034645	cellular macromolecule biosynthetic process	0.90438	148	1310	YHR119W, YOL071W, YGR220C, YPL219W, YOR299W, YNL025C, YMR078C, YJL081C, YLR381W, YPL104W, YBR282W, YPR190C, YFL036W, YMR142C, YOL045W, YBL082C, YLR403W, YDL081C, YPL118W, YMR153W, YLR417W, YOR166C, YHR147C, YDL184C, YPL022W, YBL032W, YPL230W, YER087W, YGL209W, YGL092W, YDL134C, YGR166W, YOL135C, YOR076C, YJL115W, YKL116C, YLR398C, YDR207C, YIL093C, YOR140W, YIL122W, YDL214C, YPL254W, YHL001W, YOR…
GO:0044265	cellular macromolecule catabolic process	0.0876542	54	368	YDL190C, YBR105C, YMR171C, YCL011C, YLR363C, YNL004W, YLR398C, YFR003C, YNL307C, YDR328C, YJR052W, YOR249C, YAL047C, YDL008W, YKL009W, YPR024W, YDR172W, YGL048C, YPL096W, YLR381W, YOL100W, YDR411C, YJL124C, YFL016C, YFR052W, YJL048C, YOR157C, YDL020C, YFL009W, YDR330W, YHR081W, YBL058W, YLR021W, YJR043C, YML029W, YCR035C, YER165W, YER094C, YLR417W, YOR166C, YJL030W, YKL204W, YDR254W, YDR161W, YOR…
GO:0070727	cellular macromolecule localization	0.217803	65	482	YDR265W, YIL090W, YMR159C, YOR036W, YPL066W, YGR167W, YML097C, YKL154W, YPR024W, YNL189W, YNL041C, YML041C, YGL200C, YPL158C, YPR007C, YMR153W, YLR417W, YLR347C, YBL032W, YGL092W, YBR170C, YMR079W, YMR197C, YAL010C, YOR185C, YJR091C, YJL157C, YBR105C, YMR171C, YJR045C, YMR026C, YFR003C, YIR004W, YJR072C, YOR262W, YBR086C, YGR082W, YCR032W, YPL070W, YKR082W, YOL062C, YJR126C, YBL058W, YHR081W, YNL…
GO:0044260	cellular macromolecule metabolic process	0.721327	285	2373	YBR223C, YKL168C, YDL190C, YMR290C, YLR035C, YHR119W, YOL093W, YKL166C, YOL071W, YPL219W, YOR299W, YNL025C, YJL111W, YJL010C, YJL081C, YOR057W, YLR381W, YPL104W, YFL016C, YFR052W, YPR190C, YMR142C, YOL045W, YLR403W, YPR007C, YMR153W, YOR250C, YGL209W, YGL092W, YBR170C, YDL134C, YDL040C, YMR059W, YBR030W, YOR076C, YJL115W, YKL116C, YLR398C, YJR045C, YBR188C, YIL093C, YDR328C, YOR140W, YIL122W, YLR…
GO:0043094	cellular metabolic compound salvage	0.330468	5	31	YLR245C, YMR278W, YDR399W, YML035C, YOR209C
GO:0044237	cellular metabolic process	0.780063	384	3195	YBR223C, YMR202W, YKL168C, YDL190C, YMR290C, YLR126C, YLR035C, YHR119W, YOL093W, YKL166C, YHR033W, YML082W, YOL071W, YFL030W, YFL060C, YPL219W, YBL015W, YOR299W, YNL025C, YJL111W, YJL010C, YJL081C, YOR057W, YLR381W, YPL104W, YFL016C, YFR052W, YPR190C, YDR196C, YMR142C, YOL045W, YLR403W, YLR245C, YPR007C, YMR153W, YOR250C, YJR155W, YGL209W, YGL092W, YBR170C, YMR079W, YDL134C, YDL040C, YMR059W, YBR…
GO:0006875	cellular metal ion homeostasis	0.355296	10	70	YOR381W, YMR134W, YLL051C, YIL090W, YLR126C, YHR175W, YGL167C, YDL120W, YDR376W, YJL093C
GO:0042398	cellular modified amino acid biosynthetic process	0.565381	4	32	YER026C, YJL101C, YKL184W, YDR207C
GO:0042219	cellular modified amino acid catabolic process	0.175041	3	12	YNL239W, YER163C, YER043C
GO:0006575	cellular modified amino acid metabolic process	0.155186	12	71	YNL239W, YER026C, YMR251W, YBR263W, YER163C, YKL184W, YDR207C, YDR428C, YDL120W, YPL091W, YER043C, YJL101C
GO:0030004	cellular monovalent inorganic cation homeostasis	0.539221	4	31	YDR328C, YDR456W, YJL093C, YOR332W
GO:0044271	cellular nitrogen compound biosynthetic process	0.885772	103	923	YGL073W, YER040W, YPL258C, YKL032C, YLR113W, YHR119W, YMR033W, YOL116W, YER014W, YGR124W, YOL071W, YFL060C, YNL136W, YJL194W, YOL148C, YKL184W, YNL025C, YKL058W, YJL081C, YMR278W, YML035C, YDL020C, YPR190C, YDR196C, YFL036W, YGL234W, YDR460W, YFR047C, YKR077W, YHL009C, YOR064C, YLR403W, YLR245C, YDR428C, YMR153W, YLR417W, YGL008C, YMR096W, YOR166C, YJL056C, YBR215W, YPL022W, YPL230W, YIL066C, YGL…
GO:0044270	cellular nitrogen compound catabolic process	0.110069	27	173	YHR081W, YCL011C, YLR363C, YNL004W, YLR398C, YLR021W, YJR043C, YLR245C, YER165W, YCR035C, YDR428C, YOR166C, YER043C, YDL238C, YDR530C, YKL204W, YOR258W, YBR170C, YDR172W, YKL009W, YGL048C, YJL047C, YOL100W, YJL124C, YMR278W, YOR076C, YJR091C
GO:0034641	cellular nitrogen compound metabolic process	0.653053	221	1832	YBR223C, YLR363C, YMR290C, YLR035C, YNL307C, YHR119W, YOL093W, YOL071W, YFL060C, YKL184W, YNL025C, YMR078C, YJL010C, YJL081C, YLR381W, YPL104W, YPR190C, YDR196C, YFL036W, YMR133W, YLR403W, YLR245C, YPR007C, YDR428C, YMR153W, YJL033W, YOR250C, YLR417W, YOR166C, YLR347C, YPL022W, YBL032W, YPL230W, YOR258W, YER087W, YGL209W, YGL092W, YBR170C, YMR079W, YOL135C, YMR059W, YKR063C, YOR076C, YJL115W, YKL…
GO:0033692	cellular polysaccharide biosynthetic process	0.436334	6	43	YJL174W, YGR166W, YKL035W, YPL219W, YOL045W, YOR299W
GO:0044247	cellular polysaccharide catabolic process	0.0642785	3	8	YIL162W, YOL116W, YER109C
GO:0044264	cellular polysaccharide metabolic process	0.0318836	12	55	YKL035W, YLR300W, YPL219W, YBL058W, YOL045W, YFR003C, YER109C, YOR299W, YIL162W, YGR166W, YJL174W, YOL116W
GO:0071804	cellular potassium ion transport	0.305014	2	9	YDR456W, YJL093C
GO:0009987	cellular process	0.879084	510	4236	YBR223C, YMR202W, YKL168C, YDL190C, YMR290C, YLR126C, YLR035C, YHR119W, YOL093W, YDR185C, YKL166C, YHR033W, YML082W, YOL071W, YFL030W, YFL060C, YNR049C, YKL154W, YPL219W, YDL234C, YBL015W, YOR299W, YNL025C, YJL111W, YJL010C, YJL081C, YOR057W, YLR381W, YPL104W, YFL016C, YFR052W, YPR190C, YDR196C, YHR143W, YMR142C, YOL045W, YLR403W, YLR245C, YPL233W, YPL158C, YPR007C, YMR153W, YBR040W, YOR250C, YJR…
GO:0044257	cellular protein catabolic process	0.146513	36	246	YDL190C, YBR105C, YMR171C, YFR003C, YNL307C, YDR328C, YJR052W, YOR249C, YAL047C, YDL008W, YPR024W, YGL048C, YPL096W, YLR381W, YDR411C, YFL016C, YJL048C, YFR052W, YOR157C, YDL020C, YFL009W, YDR330W, YBL058W, YER094C, YML029W, YLR417W, YJL030W, YDR254W, YDR161W, YBR170C, YFR010W, YJL047C, YNL116W, YDL134C, YKR087C, YNL164C
GO:0043623	cellular protein complex assembly	0.115324	33	218	YFL023W, YIL090W, YDR189W, YNR018W, YDR328C, YOL071W, YLL018C-A, YAL047C, YOR265W, YGR082W, YGL048C, YJL081C, YOR057W, YIL034C, YDR512C, YJL003W, YOR056C, YIL157C, YIL062C, YLR021W, YPR088C, YGL008C, YLR347C, YDR254W, YJL062W-A, YGR241C, YKL053C-A, YDR375C, YNL116W, YNR020C, YAL010C, YGR080W, YDR529C
GO:0043624	cellular protein complex disassembly	0.791792	4	43	YGR080W, YIL034C, YOR051C, YDR172W
GO:0034629	cellular protein complex localization	0.120187	6	28	YJR072C, YGL092W, YNL189W, YJR091C, YOR262W, YKR082W
GO:0034613	cellular protein localization	0.205166	63	464	YBR105C, YMR171C, YDR265W, YMR026C, YIL090W, YJR045C, YMR159C, YFR003C, YIR004W, YJR072C, YOR036W, YPL066W, YGR167W, YOR262W, YML097C, YBR086C, YKL154W, YGR082W, YPR024W, YPL070W, YCR032W, YOL062C, YKR082W, YJR126C, YNL189W, YNL041C, YML041C, YBL058W, YNL287W, YGL200C, YOR370C, YOR094W, YJL044C, YPL158C, YPR088C, YPR007C, YMR153W, YHR014W, YDR468C, YLR417W, YNL310C, YNR017W, YLR347C, YMR235C, YDR…
GO:0044267	cellular protein metabolic process	0.536291	154	1258	YKL168C, YDL190C, YNL307C, YHR119W, YKL166C, YOL071W, YGR220C, YPL219W, YPR054W, YPR024W, YNL025C, YJL111W, YJL081C, YOR057W, YLR381W, YPL104W, YFL016C, YJL008C, YFR052W, YBR282W, YMR142C, YOL045W, YBL082C, YDL081C, YPL118W, YMR153W, YLR417W, YHR147C, YDL184C, YLR347C, YBL032W, YER087W, YBR170C, YHR004C, YDL134C, YIL073C, YDL040C, YBR030W, YOR076C, YJL157C, YJL115W, YDR122W, YKL116C, YLR398C, YJR…
GO:0006464	cellular protein modification process	0.548958	80	656	YKL168C, YDL190C, YDR265W, YMR159C, YGL211W, YNL307C, YLR113W, YHR119W, YJR052W, YKL166C, YDR247W, YOR249C, YNL092W, YOL071W, YNL136W, YNL032W, YPL219W, YMR001C, YLR459W, YPR054W, YOL148C, YNL025C, YJL081C, YOR057W, YOL100W, YDR460W, YOL045W, YBL082C, YOR064C, YDL081C, YMR153W, YLR347C, YHR004C, YPL141C, YDL134C, YDL040C, YIL073C, YDL230W, YBR030W, YJL157C, YBR156C, YJL115W, YDR122W, YKL116C, YMR…
GO:0045333	cellular respiration	0.174908	14	87	YMR002W, YLR304C, YMR256C, YKL085W, YDR178W, YFR033C, YIL111W, YPR140W, YPR191W, YDR529C, YIL070C, YGR244C, YOL071W, YKL093W
GO:0071214	cellular response to abiotic stimulus	0.166844	9	51	YPL230W, YLR019W, YNL307C, YLR113W, YDL022W, YDR001C, YBR126C, YOL116W, YBR260C
GO:0071229	cellular response to acid chemical	0.348253	3	17	YDR001C, YIL036W, YBR126C
GO:0070887	cellular response to chemical stimulus	0.64184	35	298	YKL116C, YDL190C, YLR313C, YER040W, YKL032C, YDR207C, YKL143W, YIL122W, YPL091W, YDL214C, YOL116W, YBR126C, YDR347W, YDR353W, YIL036W, YOL148C, YNL025C, YDR411C, YGR271C-A, YDL020C, YBR040W, YLR433C, YML014W, YDR001C, YLR417W, YKR034W, YPL230W, YGL209W, YBR170C, YHR005C, YDL166C, YIL015W, YJL157C, YDR009W, YKL086W
GO:0071465	cellular response to desiccation	0.0762817	2	4	YDR001C, YBR126C
GO:0006974	cellular response to DNA damage stimulus	0.741421	33	294	YBR223C, YLR035C, YKL032C, YNL307C, YPL024W, YJR052W, YML023C, YNL136W, YER038C, YLR394W, YGL048C, YMR078C, YKR082W, YJL081C, YPL096W, YKR056W, YDR363W, YHR120W, YNL218W, YJL006C, YDL020C, YDL017W, YDR460W, YJR043C, YDL101C, YAR007C, YPL022W, YOR258W, YGL092W, YJL047C, YJL092W, YEL018W, YLR265C
GO:0071495	cellular response to endogenous stimulus	0.197524	4	19	YKR034W, YMR153W, YER040W, YDR207C
GO:0071496	cellular response to external stimulus	0.31158	20	144	YBL058W, YNR023W, YER040W, YMR159C, YDR207C, YLR157C, YLR417W, YDR001C, YBR126C, YJL056C, YPL230W, YKR034W, YGL209W, YIL036W, YFR034C, YNL025C, YGR211W, YGL071W, YLR079W, YDR009W
GO:0031668	cellular response to extracellular stimulus	0.31158	20	144	YBL058W, YNR023W, YER040W, YMR159C, YDR207C, YLR157C, YLR417W, YDR001C, YBR126C, YJL056C, YPL230W, YKR034W, YGL209W, YIL036W, YFR034C, YNL025C, YGR211W, YGL071W, YLR079W, YDR009W
GO:0034605	cellular response to heat	0.682497	5	46	YOL116W, YBR126C, YNL307C, YLR113W, YKR082W
GO:1901699	cellular response to nitrogen compound	0.208027	3	13	YKR034W, YER040W, YDR207C
GO:0031670	cellular response to nutrient	0.073494	9	43	YPL230W, YKR034W, YGL209W, YER040W, YIL036W, YNL025C, YDR207C, YLR417W, YDR009W
GO:0031669	cellular response to nutrient levels	0.404577	18	136	YBL058W, YNR023W, YER040W, YMR159C, YDR207C, YLR157C, YLR417W, YJL056C, YKR034W, YPL230W, YGL209W, YIL036W, YFR034C, YNL025C, YGR211W, YGL071W, YLR079W, YDR009W
GO:0071310	cellular response to organic substance	0.504693	19	152	YKL116C, YDL190C, YLR313C, YER040W, YDR207C, YBR040W, YLR433C, YIL122W, YDL214C, YOL116W, YKR034W, YBR170C, YIL036W, YOL148C, YDR411C, YHR005C, YGR271C-A, YIL015W, YJL157C
GO:0071417	cellular response to organonitrogen compound	0.208027	3	13	YKR034W, YER040W, YDR207C
GO:0071470	cellular response to osmotic stress	0.177816	7	38	YPL230W, YDL022W, YOL116W, YLR019W, YNL307C, YLR113W, YBR260C
GO:0034599	cellular response to oxidative stress	0.953433	7	94	YDR353W, YDL166C, YPL091W, YBR126C, YDR347W, YKL086W, YKL143W
GO:0071450	cellular response to oxygen radical	0.256762	2	8	YDR353W, YDR347W
GO:1901701	cellular response to oxygen-containing compound	0.333134	7	46	YDR353W, YDL190C, YDR001C, YIL036W, YOL116W, YBR126C, YDR347W
GO:0071444	cellular response to pheromone	0.623599	10	86	YKL116C, YLR313C, YHR005C, YGR271C-A, YBR040W, YLR433C, YIL122W, YDL214C, YIL015W, YJL157C
GO:0034614	cellular response to reactive oxygen species	0.667615	2	18	YDR353W, YDR347W
GO:0071472	cellular response to salt stress	0.123627	4	16	YPL230W, YOL116W, YLR019W, YNL307C
GO:0009267	cellular response to starvation	0.781296	9	89	YBL058W, YNR023W, YMR159C, YFR034C, YGR211W, YGL071W, YLR157C, YLR079W, YJL056C
GO:0051716	cellular response to stimulus	0.515424	109	887	YBR223C, YGL073W, YDL190C, YLL007C, YER040W, YMR159C, YLR035C, YKL032C, YNL307C, YLR113W, YHR119W, YJR052W, YKL166C, YOL116W, YDR347W, YML023C, YDR353W, YNL136W, YDL234C, YPL180W, YPR054W, YOL148C, YNL025C, YMR078C, YJL081C, YOR057W, YKR056W, YOL100W, YGR271C-A, YNL218W, YDL020C, YNL090W, YDR460W, YOL045W, YLR019W, YMR153W, YBR040W, YBL060W, YLR433C, YLR417W, YER122C, YJL056C, YPL022W, YPL230W, Y…
GO:0033554	cellular response to stress	0.872477	62	569	YBR223C, YJL115W, YNR023W, YMR159C, YLR035C, YKL032C, YNL307C, YLR113W, YHR119W, YKL143W, YPL024W, YLR157C, YJR052W, YPL091W, YOL116W, YBR126C, YDR347W, YML023C, YDR353W, YNL136W, YER038C, YLR394W, YOL148C, YGL048C, YMR078C, YKR082W, YJL081C, YPL096W, YGR211W, YKR056W, YDR411C, YDR363W, YHR120W, YNL218W, YJL006C, YDL020C, YDL017W, YBL058W, YDR460W, YLR019W, YJR043C, YDL101C, YAR007C, YDR001C, YJL…
GO:0071451	cellular response to superoxide	0.256762	2	8	YDR353W, YDR347W
GO:0035967	cellular response to topologically incorrect protein	0.709478	3	29	YDR411C, YBR170C, YOL148C
GO:0034620	cellular response to unfolded protein	0.749113	2	21	YDR411C, YOL148C
GO:0042631	cellular response to water deprivation	0.208641	2	7	YDR001C, YBR126C
GO:0071462	cellular response to water stimulus	0.305014	2	9	YDR001C, YBR126C
GO:0046916	cellular transition metal ion homeostasis	0.303805	8	52	YOR381W, YMR134W, YLL051C, YIL090W, YLR126C, YHR175W, YDL120W, YDR376W
GO:0034508	centromere complex assembly	0.017079	4	9	YDR328C, YOR057W, YDR254W, YJL081C
GO:0051131	chaperone-mediated protein complex assembly	0.161632	2	6	YLR021W, YDR375C
GO:0048878	chemical homeostasis	0.455717	18	140	YOR381W, YLL051C, YIL090W, YLR126C, YFR003C, YDR328C, YDL120W, YLR433C, YGL008C, YDR376W, YMR134W, YOR382W, YDR456W, YHR175W, YOR332W, YGL167C, YLR350W, YJL093C
GO:0031497	chromatin assembly	0.356096	5	32	YBR215W, YJL115W, YBR009C, YMR033W, YOR249C
GO:0006333	chromatin assembly or disassembly	0.76305	6	60	YBR215W, YJL115W, YBR009C, YBL002W, YMR033W, YOR249C
GO:0031498	chromatin disassembly	0.636058	2	17	YJL115W, YMR033W
GO:0016568	chromatin modification	0.814965	23	218	YML041C, YJL115W, YBR009C, YHR119W, YDR207C, YOR064C, YMR033W, YDR485C, YPL254W, YBR215W, YBL032W, YNL136W, YJL194W, YOL148C, YFR034C, YGL048C, YJL081C, YEL044W, YCR033W, YEL018W, YLR293C, YDL017W, YPL116W
GO:0006325	chromatin organization	0.848355	26	250	YML041C, YJL115W, YBR009C, YHR119W, YDR207C, YOR064C, YOR250C, YMR033W, YOR249C, YDR485C, YPL254W, YBR215W, YBL032W, YNL136W, YBL002W, YJL194W, YOL148C, YGL048C, YFR034C, YJL081C, YEL044W, YCR033W, YEL018W, YLR293C, YDL017W, YPL116W
GO:0006338	chromatin remodeling	0.631949	9	78	YML041C, YJL115W, YGL048C, YFR034C, YDR207C, YJL081C, YEL044W, YMR033W, YDR485C
GO:0006342	chromatin silencing	0.925441	12	137	YMR235C, YJL115W, YGL092W, YBR009C, YOR209C, YJL194W, YML065W, YHR119W, YKR082W, YDR363W, YLR293C, YDL017W
GO:0000183	chromatin silencing at rDNA	0.908717	2	31	YOR209C, YHR119W
GO:0030466	chromatin silencing at silent mating-type cassette	0.736087	5	49	YJL115W, YDR363W, YML065W, YHR119W, YKR082W
GO:0006348	chromatin silencing at telomere	0.631949	9	78	YMR235C, YJL115W, YGL092W, YOR209C, YJL194W, YHR119W, YKR082W, YLR293C, YDL017W
GO:0050000	chromosome localization	0.383601	3	18	YBL058W, YGL092W, YKR082W
GO:0051276	chromosome organization	0.278221	61	461	YBL097W, YJL115W, YCL011C, YBR009C, YFR003C, YNL307C, YHR119W, YDR207C, YPL024W, YJR072C, YDR328C, YJR052W, YMR033W, YOR249C, YPL254W, YOR262W, YAL047C, YNL136W, YMR001C, YIL072W, YBL002W, YJL194W, YOL148C, YLR394W, YGL048C, YMR078C, YKR082W, YJL081C, YOR057W, YLR381W, YDR363W, YKL049C, YDL017W, YML041C, YHR081W, YBL035C, YOR064C, YKL015W, YPR007C, YAR007C, YHR014W, YOR250C, YDR485C, YJL030W, YBR…
GO:0070192	chromosome organization involved in meiosis	0.192078	6	32	YIL073C, YPR007C, YHR014W, YDR254W, YIL072W, YLR394W
GO:0007059	chromosome segregation	0.00966451	32	172	YBR156C, YBL097W, YBL058W, YAR018C, YFR003C, YNL307C, YFR046C, YPL024W, YBL031W, YJR072C, YPL233W, YPR007C, YHR014W, YJL030W, YOR262W, YAL047C, YPL022W, YDR254W, YMR001C, YIL072W, YLR394W, YMR078C, YDL134C, YIL073C, YNL116W, YEL044W, YLR381W, YDR363W, YLR234W, YKL049C, YGL071W, YNL164C
GO:0051304	chromosome separation	0.107954	10	53	YPL022W, YDR254W, YMR001C, YFR003C, YNL116W, YDL134C, YLR381W, YNL164C, YAL047C, YJL030W
GO:0001300	chronological cell aging	0.68622	3	28	YGR037C, YML014W, YKL085W
GO:0006101	citrate metabolic process	0.185127	5	25	YLR304C, YGR244C, YKL085W, YDR178W, YOL071W
GO:0000469	cleavage involved in rRNA processing	0.0396706	13	63	YOR294W, YPR144C, YOR145C, YHR081W, YCR057C, YCR047C, YJL010C, YCR035C, YGR214W, YOR078W, YGR276C, YKR063C, YLR293C
GO:0009108	coenzyme biosynthetic process	0.323255	13	91	YFL060C, YGR255C, YOR209C, YPL258C, YFR047C, YKL192C, YKL184W, YNL334C, YDR428C, YDR376W, YGR193C, YMR096W, YDR196C
GO:0006732	coenzyme metabolic process	0.441936	22	171	YOR317W, YGR255C, YPL258C, YFR047C, YKL192C, YAL038W, YDR428C, YDR376W, YMR096W, YFL060C, YBR196C, YBL015W, YOR209C, YMR303C, YBR263W, YKL184W, YNL334C, YDL022W, YLR446W, YGR244C, YGR193C, YDR196C
GO:0051188	cofactor biosynthetic process	0.223958	16	106	YFL060C, YGR255C, YOR209C, YPL258C, YFR047C, YKL192C, YKL184W, YKR069W, YNL334C, YDR428C, YDL120W, YDR376W, YGR193C, YMR096W, YER014W, YDR196C
GO:0051186	cofactor metabolic process	0.419295	25	193	YOR317W, YGR255C, YPL258C, YFR047C, YKL192C, YAL038W, YDR428C, YDL120W, YDR376W, YMR096W, YER014W, YFL060C, YBR196C, YBL015W, YOR209C, YMR303C, YBR263W, YKL184W, YKR069W, YNL334C, YDL022W, YLR446W, YGR244C, YGR193C, YDR196C
GO:0000746	conjugation	0.852187	11	115	YKL116C, YLR313C, YHR005C, YGR271C-A, YBR040W, YLR433C, YIL122W, YDL214C, YDR312W, YJL157C, YIL015W
GO:0000747	conjugation with cellular fusion	0.84431	11	114	YKL116C, YLR313C, YHR005C, YGR271C-A, YBR040W, YLR433C, YIL122W, YDL214C, YDR312W, YJL157C, YIL015W
GO:0055070	copper ion homeostasis	0.52751	2	14	YLR126C, YHR175W
GO:0015677	copper ion import	0.0441098	3	7	YLL051C, YHR175W, YLR411W
GO:0035434	copper ion transmembrane transport	0.161632	2	6	YHR175W, YLR411W
GO:0006825	copper ion transport	0.277252	3	15	YLL051C, YHR175W, YLR411W
GO:0030866	cortical actin cytoskeleton organization	0.312704	3	16	YIL062C, YJR125C, YDL161W
GO:0030865	cortical cytoskeleton organization	0.312704	3	16	YIL062C, YJR125C, YDL161W
GO:0006613	cotranslational protein targeting to membrane	0.696924	2	19	YPR088C, YKL154W
GO:0016569	covalent chromatin modification	0.846897	10	105	YNL136W, YJL115W, YBR009C, YOL148C, YHR119W, YOR064C, YJL081C, YCR033W, YPL254W, YPL116W
GO:0032258	CVT pathway	0.946558	2	36	YNL041C, YMR159C
GO:0017004	cytochrome complex assembly	0.0772904	7	31	YIL157C, YNR018W, YDR529C, YJL062W-A, YJL003W, YLL018C-A, YDR375C
GO:0000910	cytokinesis	0.23535	11	70	YBR156C, YLR313C, YLR353W, YDL117W, YDR245W, YCR047C, YOR299W, YOR094W, YPL158C, YNL116W, YGR041W
GO:0007105	cytokinesis, site selection	0.23245	7	41	YNL116W, YLR313C, YLR353W, YCR047C, YOR299W, YOR094W, YGR041W
GO:0032506	cytokinetic process	0.167623	10	58	YLR313C, YLR353W, YDL117W, YDR245W, YCR047C, YOR299W, YOR094W, YPL158C, YNL116W, YGR041W
GO:0002181	cytoplasmic translation	0.947555	12	143	YMR142C, YGL189C, YLR448W, YLR333C, YDL061C, YGR214W, YJL189W, YDL081C, YER056C-A, YOR369C, YHL001W, YDL184C
GO:0016482	cytoplasmic transport	0.558224	62	510	YBR105C, YMR171C, YCL011C, YNL004W, YDR265W, YMR026C, YJR045C, YMR159C, YDR189W, YIR004W, YKL143W, YJR072C, YOR036W, YOR112W, YML097C, YKL154W, YGR285C, YGR082W, YPR024W, YCR047C, YPL070W, YOR299W, YJL010C, YKR082W, YER036C, YGR214W, YBR172C, YIL039W, YOL100W, YJR126C, YNL189W, YNL041C, YML041C, YLR360W, YNL287W, YKR092C, YGL200C, YOR370C, YPR088C, YMR153W, YLR417W, YNL310C, YNR017W, YER122C, YLR…
GO:0007010	cytoskeleton organization	0.750719	24	218	YOR269W, YNL090W, YOR043W, YER155C, YBL058W, YOR304C-A, YIL090W, YIL062C, YOR094W, YBL031W, YDR328C, YAL047C, YMR294W, YNL032W, YMR001C, YBR170C, YCL034W, YNL116W, YDL134C, YGR080W, YOL112W, YIL034C, YJR125C, YDL161W
GO:0061640	cytoskeleton-dependent cytokinesis	0.195177	10	60	YLR313C, YLR353W, YDL117W, YDR245W, YCR047C, YOR299W, YOR094W, YPL158C, YNL116W, YGR041W
GO:0030705	cytoskeleton-dependent intracellular transport	0.418491	3	19	YOR269W, YHR005C, YAL047C
GO:0006189	'de novo' IMP biosynthetic process	0.305014	2	9	YGL234W, YOR128C
GO:0034627	'de novo' NAD biosynthetic process	0.161632	2	6	YDR428C, YFR047C
GO:0034354	'de novo' NAD biosynthetic process from tryptophan	0.161632	2	6	YDR428C, YFR047C
GO:0000290	deadenylation-dependent decapping of nuclear-transcribed mRNA	0.352641	2	10	YJL124C, YKL204W
GO:0016311	dephosphorylation	0.800015	11	109	YDR503C, YBR086C, YNL032W, YNL106C, YMR180C, YFR003C, YHR004C, YLR019W, YDL134C, YDL230W, YLR433C
GO:0032502	developmental process	0.984609	24	282	YLR313C, YBL058W, YBR009C, YNL307C, YKL085W, YHR119W, YDR207C, YBR040W, YHR014W, YDR185C, YNL202W, YGR037C, YML014W, YOL071W, YPL022W, YNR049C, YMR079W, YOR209C, YPR054W, YIL073C, YJL048C, YOR275C, YDR512C, YFL009W
GO:0003006	developmental process involved in reproduction	0.922715	13	146	YPL022W, YNR049C, YLR313C, YBL058W, YBR009C, YMR079W, YPR054W, YNL307C, YHR119W, YBR040W, YNL202W, YDR512C, YOL071W
GO:0043648	dicarboxylic acid metabolic process	0.904135	3	42	YKL015W, YDR158W, YKL085W
GO:0046351	disaccharide biosynthetic process	0.208641	2	7	YKL035W, YBR126C
GO:0046352	disaccharide catabolic process	0.486757	2	13	YIL162W, YDR001C
GO:0005984	disaccharide metabolic process	0.339736	4	24	YIL162W, YKL035W, YDR001C, YBR126C
GO:0072507	divalent inorganic cation homeostasis	0.667615	2	18	YGL167C, YIL090W
GO:0072511	divalent inorganic cation transport	0.549586	3	23	YGL167C, YLR130C, YNR039C
GO:0070838	divalent metal ion transport	0.549586	3	23	YGL167C, YLR130C, YNR039C
GO:0006277	DNA amplification	0.116986	2	5	YPL022W, YJR043C
GO:0071897	DNA biosynthetic process	0.771281	3	32	YPL022W, YBL035C, YJR043C
GO:0071103	DNA conformation change	0.493748	10	78	YBL097W, YBR215W, YJL115W, YBR009C, YPL024W, YAR007C, YJL092W, YLR234W, YMR033W, YOR249C
GO:0000077	DNA damage checkpoint	0.812825	2	24	YDL101C, YDR363W
GO:0032508	DNA duplex unwinding	0.635606	3	26	YBL097W, YAR007C, YJL092W
GO:0032392	DNA geometric change	0.661598	3	27	YBL097W, YAR007C, YJL092W
GO:0031570	DNA integrity checkpoint	0.836515	3	36	YDL101C, YDR363W, YJL030W
GO:0006259	DNA metabolic process	0.748568	49	431	YBL097W, YBR223C, YCL011C, YJR045C, YLR035C, YKL032C, YNL307C, YLR113W, YHR119W, YPL024W, YJR052W, YML023C, YNL136W, YER038C, YMR001C, YJL194W, YLR394W, YGL048C, YMR078C, YKR082W, YJL081C, YPL096W, YOR354C, YLR381W, YKR056W, YDR363W, YHR120W, YNL218W, YDL020C, YDL017W, YDR460W, YBL035C, YML065W, YJR043C, YMR133W, YDL101C, YAR007C, YPR007C, YPL022W, YBL032W, YIL066C, YOR258W, YGL092W, YNL182C, YJL…
GO:0006323	DNA packaging	0.589196	6	50	YBL097W, YBR215W, YJL115W, YBR009C, YMR033W, YOR249C
GO:0006310	DNA recombination	0.87105	16	164	YLR035C, YJR043C, YMR133W, YPR007C, YAR007C, YML023C, YPL022W, YMR001C, YER038C, YLR394W, YMR078C, YOR354C, YJL092W, YLR234W, YDR363W, YDL017W
GO:0006281	DNA repair	0.604031	30	252	YBR223C, YDR460W, YLR035C, YKL032C, YNL307C, YJR043C, YAR007C, YJR052W, YML023C, YPL022W, YNL136W, YOR258W, YER038C, YGL092W, YLR394W, YGL048C, YJL047C, YMR078C, YKR082W, YJL081C, YPL096W, YKR056W, YDR363W, YHR120W, YJL092W, YNL218W, YEL018W, YLR265C, YDL020C, YDL017W
GO:0006260	DNA replication	0.644126	17	147	YBL097W, YBL035C, YML065W, YJR043C, YLR113W, YDL101C, YAR007C, YBL032W, YIL066C, YJL194W, YNL182C, YMR078C, YJL047C, YLR381W, YLR234W, YNL218W, YDL017W
GO:0006270	DNA replication initiation	0.375206	7	48	YLR381W, YBL035C, YJL194W, YML065W, YDL017W, YNL182C, YMR078C
GO:0033567	DNA replication, Okazaki fragment processing	0.305014	2	9	YNL218W, YJR043C
GO:0006336	DNA replication-independent nucleosome assembly	0.161632	2	6	YBR215W, YJL115W
GO:0034724	DNA replication-independent nucleosome organization	0.305014	2	9	YBR215W, YJL115W
GO:0022616	DNA strand elongation	0.789339	3	33	YNL218W, YBL035C, YJR043C
GO:0006271	DNA strand elongation involved in DNA replication	0.751978	3	31	YNL218W, YBL035C, YJR043C
GO:0006265	DNA topological change	0.0878783	3	9	YAR007C, YLR234W, YPL024W
GO:0006268	DNA unwinding involved in DNA replication	0.443875	2	12	YBL097W, YAR007C
GO:0006261	DNA-dependent DNA replication	0.457789	14	108	YBL097W, YBL035C, YJL194W, YML065W, YJR043C, YLR113W, YNL182C, YJL047C, YMR078C, YDL101C, YAR007C, YLR381W, YNL218W, YDL017W
GO:0045005	DNA-dependent DNA replication maintenance of fidelity	0.352641	2	10	YDL101C, YJL047C
GO:0006354	DNA-templated transcription, elongation	0.911694	7	85	YBR215W, YJL115W, YLR455W, YMR033W, YJL006C, YGL048C, YOR064C
GO:0070897	DNA-templated transcriptional preinitiation complex assembly	0.933953	3	46	YMR005W, YGL048C, YKL058W
GO:0006302	double-strand break repair	0.580867	12	100	YPL022W, YGL092W, YNL307C, YJR043C, YMR078C, YKR082W, YAR007C, YKR056W, YJL092W, YDR363W, YLR265C, YDL017W
GO:0000727	double-strand break repair via break-induced replication	0.830613	2	25	YJR043C, YDL017W
GO:0000724	double-strand break repair via homologous recombination	0.541232	7	56	YPL022W, YAR007C, YDR363W, YJL092W, YJR043C, YDL017W, YMR078C
GO:0006303	double-strand break repair via nonhomologous end joining	0.579565	3	24	YJL092W, YLR265C, YNL307C
GO:0045002	double-strand break repair via single-strand annealing	0.208641	2	7	YPL022W, YLR265C
GO:0022900	electron transport chain	0.00791094	8	25	YIL111W, YPR140W, YPR191W, YDR529C, YMR256C, YDR178W, YOL071W, YFR033C
GO:0006897	endocytosis	0.141502	16	98	YNL032W, YOR043W, YOR237W, YNL106C, YIL048W, YGR241C, YOR094W, YOL062C, YCL034W, YGL045W, YOL100W, YDR468C, YGR167W, ART2, YLR392C, YDL161W
GO:0010256	endomembrane system organization	0.820681	7	74	YMR251W-A, YBR086C, YGL092W, YMR124W, YIL090W, YMR079W, YHR004C
GO:0000480	endonucleolytic cleavage in 5'-ETS of tricistronic rRNA transcript (SSU-rRNA, 5.8S rRNA, LSU-rRNA)	0.608253	3	25	YPR144C, YCR057C, YJL010C
GO:0000447	endonucleolytic cleavage in ITS1 to separate SSU-rRNA from 5.8S rRNA and LSU-rRNA from tricistronic rRNA transcript (SSU-rRNA, 5.8S rRNA, LSU-rRNA)	0.0862569	8	38	YOR294W, YPR144C, YOR145C, YCR057C, YCR047C, YJL010C, YGR214W, YOR078W
GO:0000478	endonucleolytic cleavage involved in rRNA processing	0.0648311	9	42	YOR294W, YPR144C, YOR145C, YCR057C, YCR047C, YJL010C, YGR214W, YOR078W, YKR063C
GO:0000479	endonucleolytic cleavage of tricistronic rRNA transcript (SSU-rRNA, 5.8S rRNA, LSU-rRNA)	0.0648311	9	42	YOR294W, YPR144C, YOR145C, YCR057C, YCR047C, YJL010C, YGR214W, YOR078W, YKR063C
GO:0000472	endonucleolytic cleavage to generate mature 5'-end of SSU-rRNA from (SSU-rRNA, 5.8S rRNA, LSU-rRNA)	0.207697	5	26	YPR144C, YOR145C, YOR078W, YCR057C, YJL010C
GO:0007029	endoplasmic reticulum organization	0.661598	3	27	YBR086C, YMR124W, YIL090W
GO:0030968	endoplasmic reticulum unfolded protein response	0.749113	2	21	YDR411C, YOL148C
GO:0016197	endosomal transport	0.891949	7	82	YOL100W, YMR171C, YLR360W, YDR484W, YPL070W, YJR125C, YML097C
GO:0032509	endosome transport via multivesicular body sorting pathway	0.207697	5	26	YOL100W, YMR171C, YPL070W, YJR125C, YML097C
GO:0015980	energy derivation by oxidation of organic compounds	0.240903	19	130	YMR002W, YBL058W, YLR304C, YOL045W, YFR003C, YKL085W, YIL111W, YOL071W, YKL035W, YPL219W, YMR256C, YDR178W, YFR033C, YPR140W, YDR529C, YPR191W, YIL070C, YGR244C, YKL093W
GO:0006112	energy reserve metabolic process	0.305029	5	30	YKL035W, YPL219W, YBL058W, YOL045W, YFR003C
GO:0006888	ER to Golgi vesicle-mediated transport	0.923066	7	87	YBR172C, YIL039W, YNL287W, YGL200C, YOR370C, YDR189W, YER122C
GO:0030433	ER-associated ubiquitin-dependent protein catabolic process	0.367175	6	40	YML029W, YDL190C, YDR411C, YBL058W, YDR161W, YBR170C
GO:0006696	ergosterol biosynthetic process	0.68622	3	28	YMR134W, YMR202W, YGR060W
GO:0008204	ergosterol metabolic process	0.731389	3	30	YMR134W, YMR202W, YGR060W
GO:0030010	establishment of cell polarity	0.144013	12	70	YOR269W, YMR294W, YNL090W, YER155C, YLR313C, YLR353W, YCR057C, YCR047C, YOR299W, YOR094W, YNL116W, YGR041W
GO:0051234	establishment of localization	0.601243	145	1198	YDR003W, YIL090W, YLL018C-A, YOR112W, YML097C, YNR049C, YKL154W, YLR440C, YDL234C, YPR024W, YOR299W, YJL010C, YLR360W, YKR092C, YGL200C, YMR153W, YPL134C, YLR417W, YLR347C, YLR386W, YBL032W, YGL092W, YBR170C, YMR079W, YDL046W, YGR166W, YOR185C, YDL210W, YOR269W, YDR384C, YDR122W, YOR317W, YIL048W, YLL051C, YJR045C, YMR026C, YGR191W, YKL143W, YJR072C, YGR037C, YAL047C, YGR082W, YPL070W, YBR219C, Y…
GO:0051649	establishment of localization in cell	0.212888	94	709	YCL011C, YDR265W, YIL090W, YMR159C, YPL010W, YOR036W, YGR167W, YOR112W, YML097C, YMR294W, YNR049C, YKL154W, YLR440C, YPR024W, YOR299W, YJL010C, YGL167C, YOL100W, YNL189W, YNL041C, YML041C, YLR360W, YKR092C, YGL200C, YMR153W, YPL134C, YLR417W, YER122C, YLR347C, YOR294W, YGL092W, YBR170C, YHR175W, YMR197C, YMR079W, YDR484W, YDL046W, YGR166W, YAL010C, YOR185C, YOL112W, YJR091C, YOR381W, YDR122W, YOR…
GO:0051654	establishment of mitochondrion localization	0.116986	2	5	YAL010C, YJR091C
GO:0034087	establishment of mitotic sister chromatid cohesion	0.0826005	4	14	YLR381W, YDR254W, YGL071W, YOR262W
GO:0040001	establishment of mitotic spindle localization	0.208027	3	13	YOR269W, YNL116W, YMR294W
GO:0000132	establishment of mitotic spindle orientation	0.143714	3	11	YOR269W, YNL116W, YMR294W
GO:0040023	establishment of nucleus localization	0.339736	4	24	YOR269W, YMR294W, YHR005C, YAL047C
GO:0051656	establishment of organelle localization	0.190836	16	103	YOR269W, YBL058W, YKL143W, YER122C, YAL047C, YMR235C, YOR294W, YMR294W, YGR285C, YCR047C, YJL010C, YER036C, YNL116W, YAL010C, YHR005C, YJR091C
GO:0045184	establishment of protein localization	0.612073	66	551	YDR265W, YIL090W, YMR159C, YPL010W, YOR036W, YGR167W, YML097C, YNR049C, YKL154W, YLR440C, YPR024W, YOR299W, YNL189W, YNL041C, YML041C, YLR360W, YGL200C, YKR093W, YMR153W, YLR417W, YER122C, YLR347C, YLR386W, YGL092W, YBR170C, YMR079W, YMR197C, YDR484W, YAL010C, YOR185C, YBR105C, YIL048W, YNL106C, YMR171C, YJR045C, YMR026C, YDR189W, YIR004W, YKL143W, YGR082W, YCR032W, YKR082W, YOL062C, YJR126C, ART…
GO:0072599	establishment of protein localization to endoplasmic reticulum	0.952071	2	37	YPR088C, YKL154W
GO:0090150	establishment of protein localization to membrane	0.820559	10	102	YKL154W, YGL092W, YIL090W, YMR079W, YOR370C, YDR375C, YPR088C, YAL010C, YNL189W, YLR347C
GO:0072655	establishment of protein localization to mitochondrion	0.349443	9	62	YJR045C, YGR082W, YPR024W, YDR375C, YBR230C, YJL143W, YAL010C, YNL310C, YNR017W
GO:0072594	establishment of protein localization to organelle	0.707784	30	264	YNL041C, YML041C, YBR105C, YMR171C, YDR265W, YMR026C, YIL090W, YJR045C, YMR159C, YIR004W, YPR088C, YMR153W, YLR417W, YNR017W, YNL310C, YLR347C, YML097C, YMR235C, YKL154W, YGL092W, YGR082W, YPR024W, YDR375C, YKR082W, YJL143W, YBR230C, YAL010C, YJR126C, YNL214W, YNL189W
GO:0072663	establishment of protein localization to peroxisome	0.252614	4	21	YDR265W, YNL214W, YMR026C, YIR004W
GO:0072666	establishment of protein localization to vacuole	0.845617	8	86	YNL041C, YML041C, YBR105C, YMR171C, YMR159C, YJR126C, YLR417W, YML097C
GO:0033753	establishment of ribosome localization	0.251801	7	42	YOR294W, YER036C, YMR235C, YGR285C, YCR047C, YJL010C, YKL143W
GO:0051236	establishment of RNA localization	0.486743	14	110	YBL032W, YMR235C, YGL189C, YCL011C, YNL004W, YGL092W, YBR170C, YGR082W, YKR082W, YGR214W, YER165W, YMR153W, YBR118W, YOR112W
GO:0034085	establishment of sister chromatid cohesion	0.102165	4	15	YLR381W, YDR254W, YGL071W, YOR262W
GO:0051293	establishment of spindle localization	0.277252	3	15	YOR269W, YNL116W, YMR294W
GO:0051294	establishment of spindle orientation	0.143714	3	11	YOR269W, YNL116W, YMR294W
GO:0007163	establishment or maintenance of cell polarity	0.30007	14	97	YOR269W, YMR294W, YNL090W, YOR237W, YER155C, YLR313C, YLR353W, YCR057C, YMR124W, YCR047C, YOR299W, YOR094W, YNL116W, YGR041W
GO:0042439	ethanolamine-containing compound metabolic process	0.171511	4	18	YMR079W, YER043C, YDR207C, YLR347C
GO:0010458	exit from mitosis	0.483174	5	37	YNL116W, YDR328C, YML064C, YDL017W, YAL047C
GO:0006887	exocytosis	0.609275	6	51	YDR122W, YGL167C, YNR049C, YOR237W, YOL112W, YDR189W
GO:0043928	exonucleolytic nuclear-transcribed mRNA catabolic process involved in deadenylation-dependent decay	0.312704	3	16	YCR035C, YLR398C, YOR076C
GO:0000459	exonucleolytic trimming involved in rRNA processing	0.171511	4	18	YCR035C, YHR081W, YGR276C, YLR293C
GO:0000467	exonucleolytic trimming to generate mature 3'-end of 5.8S rRNA from tricistronic rRNA transcript (SSU-rRNA, 5.8S rRNA, LSU-rRNA)	0.146808	4	17	YCR035C, YHR081W, YGR276C, YLR293C
GO:0045229	external encapsulating structure organization	0.925167	18	194	YNL090W, YJL174W, YBL043W, YNL322C, YLR433C, YOR009W, YDR055W, YLR300W, YDR437W, YPL180W, YPR054W, YCR032W, YGR166W, YOL155C, YOL105C, YPL053C, ART2, YHR143W
GO:0006633	fatty acid biosynthetic process	0.661598	3	27	YKL192C, YMR210W, YGR060W
GO:0006631	fatty acid metabolic process	0.796835	5	53	YOR317W, YNL202W, YKL192C, YMR210W, YGR060W
GO:0015908	fatty acid transport	0.161632	2	6	YOR317W, YGR037C
GO:0030447	filamentous growth	0.611524	14	119	YOR032C, YLR313C, YLR353W, YGL209W, YER109C, YOR094W, YDR207C, YGL045W, YOR140W, YDL230W, YOR275C, YIL034C, YOL116W, YHR143W
GO:0044182	filamentous growth of a population of unicellular organisms	0.518034	13	104	YOR032C, YLR313C, YLR353W, YGL209W, YER109C, YOR094W, YDR207C, YGL045W, YOR140W, YDL230W, YOR275C, YOL116W, YHR143W
GO:0000128	flocculation	0.0276945	3	6	YHR211W, YOR140W, YER109C
GO:0000501	flocculation via cell wall protein-carbohydrate interaction	0.0762817	2	4	YHR211W, YER109C
GO:0001731	formation of translation preinitiation complex	0.486757	2	13	YFL023W, YPL237W
GO:0031505	fungal-type cell wall organization	0.959004	11	137	YNL090W, YLR300W, YDR055W, YPL180W, YPR054W, YCR032W, YJL174W, YOL155C, YNL322C, YLR433C, YPL053C
GO:0071852	fungal-type cell wall organization or biogenesis	0.97975	12	158	YNL090W, YLR300W, YDR055W, YPL180W, YPR054W, YOR299W, YCR032W, YJL174W, YOL155C, YNL322C, YLR433C, YPL053C
GO:0000082	G1/S transition of mitotic cell cycle	0.224558	10	62	YBR215W, YJL194W, YFR040W, YKR077W, YDR328C, YDL134C, YLR079W, YDR247W, YPL116W, YFL009W
GO:0000086	G2/M transition of mitotic cell cycle	0.789339	3	33	YDR328C, YPL020C, YFL009W
GO:0006012	galactose metabolic process	0.399069	2	11	YML051W, YDR009W
GO:0010467	gene expression	0.683157	163	1364	YHR119W, YOL071W, YGR220C, YPR024W, YNL025C, YJL010C, YJL081C, YPL104W, YBR282W, YHR132W-A, YPR190C, YFL036W, YMR142C, YOL045W, YLR403W, YDL081C, YPL118W, YMR153W, YOR250C, YLR417W, YOR166C, YHR147C, YDL184C, YBL032W, YPL230W, YER087W, YGL209W, YGL092W, YDL134C, YOL135C, YMR059W, YOR076C, YJL115W, YKL116C, YLR398C, YJL156C, YBR188C, YKL095W, YDR207C, YIL093C, YOR140W, YIL122W, YDL214C, YLR323C, Y…
GO:0016458	gene silencing	0.898805	13	141	YMR235C, YJL115W, YGL092W, YBR009C, YOR209C, YJL194W, YML065W, YHR119W, YKR082W, YDR363W, YOR140W, YLR293C, YDL017W
GO:0000349	generation of catalytic spliceosome for first transesterification step	0.0878783	3	9	YNR011C, YKL095W, YLR323C
GO:0006091	generation of precursor metabolites and energy	0.3392	22	162	YMR002W, YBL058W, YLR304C, YOL045W, YFR003C, YKL085W, YIL111W, YAL038W, YOL071W, YKL035W, YBR196C, YPL219W, YMR256C, YDR178W, YFR033C, YPR140W, YDR529C, YPR191W, YIL070C, YLR446W, YGR244C, YKL093W
GO:0009250	glucan biosynthetic process	0.305029	5	30	YJL174W, YGR166W, YKL035W, YPL219W, YOL045W
GO:0009251	glucan catabolic process	0.208641	2	7	YOL116W, YER109C
GO:0044042	glucan metabolic process	0.0321047	10	43	YKL035W, YLR300W, YPL219W, YBL058W, YOL045W, YFR003C, YER109C, YGR166W, YJL174W, YOL116W
GO:0006094	gluconeogenesis	0.908717	2	31	YBR105C, YBR196C
GO:0006006	glucose metabolic process	0.893267	5	62	YBR105C, YBR196C, YPL219W, YMR278W, YOL045W
GO:0006543	glutamine catabolic process	0.0762817	2	4	YFL060C, YNL334C
GO:0009084	glutamine family amino acid biosynthetic process	0.339736	4	24	YER023W, YHR033W, YMR062C, YOL140W
GO:0009065	glutamine family amino acid catabolic process	0.171511	4	18	YKL015W, YFL060C, YNL334C, YLR157C
GO:0009064	glutamine family amino acid metabolic process	0.0977328	10	52	YFL060C, YLR126C, YKL015W, YNL334C, YLR157C, YHR033W, YER023W, YMR062C, YOL140W, YGR124W
GO:0006541	glutamine metabolic process	0.224631	4	20	YFL060C, YNL334C, YLR126C, YGR124W
GO:0006749	glutathione metabolic process	0.105699	5	21	YDL120W, YMR251W, YPL091W, YER163C, YJL101C
GO:0045017	glycerolipid biosynthetic process	0.123012	12	68	YLR386W, YLR459W, YER026C, YDR437W, YMR079W, YHR004C, YIL124W, YOR094W, YDR207C, YBL060W, YER043C, YLR347C
GO:0046486	glycerolipid metabolic process	0.318433	15	106	YLR386W, YBR086C, YNL106C, YLR459W, YER026C, YDR437W, YMR079W, YHR004C, YIL124W, YOR094W, YDR207C, YPR140W, YBL060W, YER043C, YLR347C
GO:0046474	glycerophospholipid biosynthetic process	0.143455	11	63	YLR386W, YLR459W, YER026C, YDR437W, YMR079W, YIL124W, YOR094W, YDR207C, YBL060W, YER043C, YLR347C
GO:0006650	glycerophospholipid metabolic process	0.272983	14	95	YLR386W, YBR086C, YNL106C, YLR459W, YER026C, YDR437W, YMR079W, YIL124W, YOR094W, YDR207C, YPR140W, YBL060W, YER043C, YLR347C
GO:0006544	glycine metabolic process	0.0642785	3	8	YDR019C, YBR263W, YFL030W
GO:0005978	glycogen biosynthetic process	0.418491	3	19	YKL035W, YPL219W, YOL045W
GO:0005977	glycogen metabolic process	0.255217	5	28	YKL035W, YPL219W, YBL058W, YOL045W, YFR003C
GO:0009247	glycolipid biosynthetic process	0.661598	3	27	YPL057C, YLR459W, YDR437W
GO:0006664	glycolipid metabolic process	0.751978	3	31	YPL057C, YLR459W, YDR437W
GO:0006096	glycolytic process	0.731389	3	30	YAL038W, YBR196C, YLR446W
GO:0009101	glycoprotein biosynthetic process	0.921507	5	66	YLR020C, YPL053C, YBL082C, YDR245W, YDL093W
GO:0009100	glycoprotein metabolic process	0.927445	5	67	YLR020C, YPL053C, YBL082C, YDR245W, YDL093W
GO:1901659	glycosyl compound biosynthetic process	0.717435	6	57	YKL216W, YMR278W, YDR399W, YGL008C, YML005W, YDR196C
GO:1901658	glycosyl compound catabolic process	0.00580741	4	7	YLR245C, YMR278W, YER043C, YDR530C
GO:1901657	glycosyl compound metabolic process	0.32308	20	145	YDR399W, YLR245C, YIL111W, YAL038W, YGL008C, YER043C, YOL071W, YDR530C, YBR196C, YMR256C, YML005W, YDR178W, YFR033C, YKL216W, YPR140W, YPR191W, YMR278W, YDR529C, YLR446W, YDR196C
GO:0070085	glycosylation	0.966631	4	65	YPL053C, YBL082C, YDR245W, YDL093W
GO:0006895	Golgi to endosome transport	0.348253	3	17	YPL070W, YJR125C, YML097C
GO:0006893	Golgi to plasma membrane transport	0.933671	2	34	YMR079W, YOR299W
GO:0006896	Golgi to vacuole transport	0.252614	4	21	YOR036W, YMR197C, YMR079W, YDR484W
GO:0048194	Golgi vesicle budding	0.0414912	2	3	YMR079W, YER122C
GO:0048193	Golgi vesicle transport	0.610515	22	186	YNL041C, YIL048W, YNL287W, YGL200C, YOR370C, YDR189W, YPL010W, YOR036W, YDR468C, YLR114C, YER122C, YML097C, YLR440C, YMR079W, YMR197C, YDR484W, YOR299W, YPL070W, YGR166W, YIL039W, YBR172C, YJR125C
GO:0006506	GPI anchor biosynthetic process	0.830613	2	25	YLR459W, YDR437W
GO:0006505	GPI anchor metabolic process	0.875183	2	28	YLR459W, YDR437W
GO:0007186	G-protein coupled receptor signaling pathway	0.957038	2	38	YHR005C, YJL157C
GO:0040007	growth	0.616064	18	153	YOR032C, YOR043W, YLR313C, YOR094W, YDR207C, YOR140W, YOL116W, YKL204W, YGL209W, YLR353W, YPL180W, YER109C, YDL134C, YGL045W, YDL230W, YOR275C, YIL034C, YHR143W
GO:0070783	growth of unicellular organism as a thread of attached cells	0.580867	12	100	YOR032C, YLR313C, YLR353W, YER109C, YOR094W, YDR207C, YGL045W, YOR140W, YDL230W, YOR275C, YOL116W, YHR143W
GO:0046098	guanine metabolic process	0.0150599	2	2	YML035C, YDL238C
GO:1901068	guanosine-containing compound metabolic process	0.256762	2	8	YMR278W, YDR399W
GO:0006783	heme biosynthetic process	0.242234	3	14	YKR069W, YDL120W, YER014W
GO:0042168	heme metabolic process	0.277252	3	15	YKR069W, YDL120W, YER014W
GO:0018130	heterocycle biosynthetic process	0.857745	103	913	YGL073W, YER040W, YPL258C, YKL032C, YLR113W, YHR119W, YMR033W, YHR033W, YOL116W, YER014W, YOL071W, YFL060C, YNL136W, YJL194W, YOL148C, YNL025C, YKL058W, YJL081C, YMR278W, YML035C, YDL020C, YPR190C, YDR196C, YFL036W, YGL234W, YDR460W, YFR047C, YKR077W, YHL009C, YOR064C, YLR403W, YLR245C, YDR428C, YMR153W, YLR417W, YGL008C, YMR096W, YOR166C, YJL056C, YBR215W, YPL022W, YPL230W, YIL066C, YGL209W, YGL…
GO:0046700	heterocycle catabolic process	0.0784023	28	174	YHR081W, YCL011C, YLR363C, YNL004W, YLR398C, YLR021W, YJR043C, YKL015W, YLR245C, YER165W, YCR035C, YDR428C, YOR166C, YER043C, YDL238C, YDR530C, YKL204W, YOR258W, YBR170C, YDR172W, YKL009W, YGL048C, YJL047C, YOL100W, YJL124C, YMR278W, YOR076C, YJR091C
GO:0046483	heterocycle metabolic process	0.57394	215	1764	YBR223C, YLR363C, YMR290C, YLR035C, YNL307C, YHR119W, YOL093W, YHR033W, YOL071W, YFL060C, YNL025C, YMR078C, YJL010C, YJL081C, YLR381W, YPL104W, YPR190C, YDR196C, YFL036W, YMR133W, YLR403W, YLR245C, YPR007C, YDR428C, YMR153W, YJL033W, YOR250C, YLR417W, YOR166C, YPL022W, YBL032W, YPL230W, YOR258W, YER087W, YGL209W, YGL092W, YBR170C, YOL135C, YMR059W, YKR063C, YOR076C, YJL115W, YKL116C, YLR398C, YJR…
GO:0019319	hexose biosynthetic process	0.917879	2	32	YBR105C, YBR196C
GO:0019318	hexose metabolic process	0.859969	7	78	YBR105C, YBR196C, YPL219W, YMR278W, YOL045W, YML051W, YDR009W
GO:0008645	hexose transport	0.636058	2	17	YJL214W, YEL069C
GO:0016573	histone acetylation	0.333134	7	46	YNL136W, YJL115W, YOL148C, YPL254W, YHR119W, YOR064C, YJL081C
GO:0016575	histone deacetylation	0.772186	2	22	YCR033W, YPL116W
GO:0043486	histone exchange	0.242234	3	14	YML041C, YJL115W, YDR485C
GO:0034968	histone lysine methylation	0.772186	2	22	YBR009C, YHR119W
GO:0016571	histone methylation	0.812825	2	24	YBR009C, YHR119W
GO:0016570	histone modification	0.846897	10	105	YNL136W, YJL115W, YBR009C, YOL148C, YHR119W, YOR064C, YJL081C, YCR033W, YPL254W, YPL116W
GO:0042592	homeostatic process	0.498482	30	241	YOR381W, YCL011C, YLL051C, YIL090W, YLR126C, YBL035C, YFR003C, YHR119W, YDR328C, YAR007C, YDL120W, YLR433C, YGL008C, YPL091W, YDR376W, YDR353W, YMR134W, YBL032W, YDR456W, YIL114C, YOR382W, YHR175W, YOR332W, YGL167C, YFR016C, YLR234W, YDL022W, YLR350W, YLR364W, YJL093C
GO:0045143	homologous chromosome segregation	0.484651	4	29	YIL073C, YPR007C, YIL072W, YLR394W
GO:1902600	hydrogen ion transmembrane transport	0.333134	7	46	YIL111W, YJL094C, YDR456W, YMR256C, YGL008C, YOR332W, YFR033C
GO:0006818	hydrogen transport	0.560874	7	57	YIL111W, YJL094C, YDR456W, YMR256C, YGL008C, YOR332W, YFR033C
GO:0006972	hyperosmotic response	0.383601	3	18	YDL022W, YOL116W, YLR113W
GO:0006188	IMP biosynthetic process	0.0366169	4	11	YGL234W, YDR399W, YML035C, YOR128C
GO:0046040	IMP metabolic process	0.0366169	4	11	YGL234W, YDR399W, YML035C, YOR128C
GO:0032264	IMP salvage	0.0150599	2	2	YDR399W, YML035C
GO:0006586	indolalkylamine metabolic process	0.566012	2	15	YGL026C, YDR428C
GO:0042430	indole-containing compound metabolic process	0.566012	2	15	YGL026C, YDR428C
GO:0007007	inner mitochondrial membrane organization	0.579565	3	24	YFR011C, YPR140W, YDR393W
GO:0098661	inorganic anion transmembrane transport	0.667615	2	18	YJR077C, YLR092W
GO:0015698	inorganic anion transport	0.600465	5	42	YDR384C, YNR002C, YDL210W, YJR077C, YLR092W
GO:0098662	inorganic cation transmembrane transport	0.178819	12	73	YDR456W, YLR130C, YMR256C, YHR175W, YLR411W, YOR332W, YFR033C, YIL111W, YJL094C, YGL167C, YGL008C, YJL093C
GO:0098771	inorganic ion homeostasis	0.33195	15	107	YOR381W, YMR134W, YDR456W, YOR382W, YLL051C, YIL090W, YLR126C, YHR175W, YOR332W, YDR328C, YGL167C, YDL120W, YGL008C, YDR376W, YJL093C
GO:0098660	inorganic ion transmembrane transport	0.164067	14	86	YDR456W, YLR130C, YMR256C, YHR175W, YJR077C, YLR411W, YOR332W, YFR033C, YIL111W, YJL094C, YGL167C, YGL008C, YLR092W, YJL093C
GO:0018393	internal peptidyl-lysine acetylation	0.354109	7	47	YNL136W, YJL115W, YOL148C, YPL254W, YHR119W, YOR064C, YJL081C
GO:0006475	internal protein amino acid acetylation	0.354109	7	47	YNL136W, YJL115W, YOL148C, YPL254W, YHR119W, YOR064C, YJL081C
GO:0008298	intracellular mRNA localization	0.72406	2	20	YBL032W, YHR081W
GO:0051452	intracellular pH reduction	0.486049	3	21	YDR328C, YDR456W, YOR332W
GO:0044743	intracellular protein transmembrane import	0.167524	11	65	YDR265W, YMR026C, YJR045C, YGR082W, YPR024W, YIR004W, YJL143W, YAL010C, YNL214W, YNL310C, YNR017W
GO:0065002	intracellular protein transmembrane transport	0.343848	11	77	YDR265W, YMR026C, YJR045C, YGR082W, YPR024W, YIR004W, YJL143W, YAL010C, YNL214W, YNL310C, YNR017W
GO:0006886	intracellular protein transport	0.278438	46	343	YBR105C, YMR171C, YDR265W, YMR026C, YIL090W, YJR045C, YMR159C, YIR004W, YOR036W, YGR167W, YML097C, YKL154W, YGR082W, YPR024W, YCR032W, YOL062C, YKR082W, YJR126C, YNL189W, YNL041C, YML041C, YNL287W, YOR370C, YOR094W, YJL044C, YPR088C, YMR153W, YDR468C, YLR417W, YNL310C, YNR017W, YLR347C, YMR235C, YBR170C, YGL092W, YMR079W, YMR197C, YJL143W, YCL034W, YBR230C, YHR005C, YAL010C, YOR185C, YNL214W, YLR…
GO:0035556	intracellular signal transduction	0.142285	29	193	YGL073W, YNL090W, YLL007C, YER155C, YOR370C, YLR113W, YOR094W, YJL044C, YPR088C, YBL060W, YKL166C, YER122C, YMR235C, YDL234C, YPL180W, YPR054W, YPL070W, YOR057W, YHR005C, YML064C, YOR185C, YOL100W, YCR033W, YOL112W, YHR022C, YLR293C, YOL105C, YGR070W, YBR260C
GO:0046907	intracellular transport	0.374228	82	644	YCL011C, YDR265W, YIL090W, YMR159C, YPL010W, YOR036W, YGR167W, YOR112W, YML097C, YKL154W, YLR440C, YPR024W, YOR299W, YJL010C, YOL100W, YNL189W, YNL041C, YML041C, YLR360W, YKR092C, YGL200C, YMR153W, YPL134C, YLR417W, YER122C, YLR347C, YOR294W, YGL092W, YBR170C, YHR175W, YMR197C, YMR079W, YDR484W, YDL046W, YGR166W, YAL010C, YOR185C, YOR269W, YBR105C, YMR171C, YNL004W, YIL048W, YJR045C, YMR026C, YDR…
GO:0006891	intra-Golgi vesicle-mediated transport	0.608253	3	25	YNL041C, YGR166W, YMR197C
GO:0036267	invasive filamentous growth	0.479056	8	61	YGL045W, YLR313C, YDL230W, YOR140W, YOR275C, YOL116W, YER109C, YOR094W
GO:0001403	invasive growth in response to glucose limitation	0.717435	6	57	YGL045W, YDL230W, YOR140W, YOR275C, YOL116W, YER109C
GO:0050801	ion homeostasis	0.338717	17	123	YOR381W, YLL051C, YIL090W, YLR126C, YFR003C, YDR328C, YDL120W, YLR433C, YGL008C, YDR376W, YMR134W, YOR382W, YDR456W, YHR175W, YOR332W, YGL167C, YJL093C
GO:0034220	ion transmembrane transport	0.219895	19	128	YBR069C, YJR077C, YGR191W, YNR039C, YLR411W, YIL111W, YJL094C, YCL073C, YGL008C, YLR130C, YDR456W, YMR256C, YHR175W, YOR332W, YFR033C, YGL167C, YDL210W, YLR092W, YJL093C
GO:0006811	ion transport	0.356799	37	282	YOR381W, YDR384C, YBR069C, YOR317W, YJR095W, YIL048W, YLL051C, YJR077C, YGR191W, YIL111W, YJL094C, YCL073C, YGR037C, YLL018C-A, YDR456W, YIL114C, YOR382W, YMR256C, YBR219C, YOR332W, YGL167C, YJL093C, YLR411W, YNR039C, YNR002C, YDL120W, YGL008C, YLR130C, YMR079W, YHR175W, YKR052C, YEL064C, YFR033C, YAL010C, YDL210W, YGL071W, YLR092W
GO:0015688	iron chelate transport	0.256762	2	8	YOR381W, YOR382W
GO:1901678	iron coordination entity transport	0.443875	2	12	YOR381W, YOR382W
GO:0055072	iron ion homeostasis	0.291819	7	44	YOR381W, YMR134W, YOR382W, YLL051C, YLR126C, YDL120W, YDR376W
GO:0006826	iron ion transport	0.399069	2	11	YGL071W, YKR052C
GO:0000741	karyogamy	0.72406	2	20	YHR005C, YAL047C
GO:0042181	ketone biosynthetic process	0.52751	2	14	YGR255C, YDR376W
GO:0051382	kinetochore assembly	0.00275576	4	6	YDR328C, YOR057W, YDR254W, YJL081C
GO:0051383	kinetochore organization	0.00580741	4	7	YDR328C, YOR057W, YDR254W, YJL081C
GO:0006273	lagging strand elongation	0.348253	3	17	YNL218W, YBL035C, YJR043C
GO:0045324	late endosome to vacuole transport	0.344143	6	39	YOL100W, YMR171C, YLR360W, YPL070W, YJR125C, YML097C
GO:0032511	late endosome to vacuole transport via multivesicular body sorting pathway	0.163524	5	24	YOL100W, YMR171C, YPL070W, YJR125C, YML097C
GO:0008610	lipid biosynthetic process	0.407768	23	176	YMR202W, YER026C, YOL108C, YKL192C, YOR094W, YDR207C, YDR062W, YBL060W, YER043C, YMR210W, YGR060W, YLR347C, YMR134W, YLR386W, YOR237W, YLR459W, YMR079W, YDR437W, YHR004C, YIL124W, YPR140W, YPL057C, YLR350W
GO:0016042	lipid catabolic process	0.88809	4	51	YLR020C, YOR022C, YNL202W, YIL124W
GO:0010876	lipid localization	0.459569	7	52	YDL046W, YAL010C, YOR317W, YOR237W, YIL048W, YGR037C, YMR079W
GO:0006629	lipid metabolic process	0.790127	31	284	YDR503C, YMR202W, YOR317W, YNL106C, YER026C, YOL108C, YKL192C, YBL082C, YOR094W, YDR207C, YDR062W, YOR022C, YNL202W, YBL060W, YER043C, YMR210W, YGR060W, YLR347C, YLR386W, YMR134W, YBR086C, YOR237W, YLR459W, YMR079W, YDR437W, YHR004C, YIL124W, YLR020C, YPR140W, YPL057C, YLR350W
GO:0030258	lipid modification	0.957038	2	38	YBR086C, YNL106C
GO:0006869	lipid transport	0.417513	7	50	YDL046W, YAL010C, YOR317W, YOR237W, YIL048W, YGR037C, YMR079W
GO:0042158	lipoprotein biosynthetic process	0.894982	3	41	YLR459W, YMR159C, YDR437W
GO:0042157	lipoprotein metabolic process	0.894982	3	41	YLR459W, YMR159C, YDR437W
GO:1903509	liposaccharide metabolic process	0.751978	3	31	YPL057C, YLR459W, YDR437W
GO:0051179	localization	0.477391	163	1319	YDR003W, YIL090W, YLL018C-A, YOR112W, YML097C, YNR049C, YKL154W, YLR440C, YDL234C, YPR024W, YOR299W, YJL010C, YLR360W, YKR092C, YGL200C, YPL158C, YPR007C, YMR153W, YPL134C, YBL060W, YLR417W, YLR347C, YLR386W, YBL032W, YGL092W, YBR170C, YMR079W, YDL046W, YGR166W, YOR185C, YDL210W, YJL157C, YOR269W, YDR384C, YDR122W, YOR317W, YIL048W, YLL051C, YJR045C, YMR026C, YFR003C, YGR191W, YKL143W, YJR072C, Y…
GO:0051668	localization within membrane	0.427668	4	27	YGL092W, YMR079W, YER122C, YKR082W
GO:0015909	long-chain fatty acid transport	0.0762817	2	4	YOR317W, YGR037C
GO:0016236	macroautophagy	0.969653	3	54	YBL058W, YLR079W, YMR159C
GO:0065003	macromolecular complex assembly	0.605556	62	517	YOR145C, YJL115W, YFL023W, YIL090W, YBR009C, YKL095W, YDR189W, YFR046C, YJR050W, YNR018W, YDR328C, YMR033W, YOR249C, YDR312W, YMR005W, YLR323C, YOL071W, YLL018C-A, YPL237W, YKL021C, YAL047C, YMR001C, YOR265W, YJL194W, YGR082W, YKL009W, YGL048C, YKL058W, YJL081C, YGR214W, YOR057W, YPR140W, YOL100W, YNR011C, YIL034C, YDR512C, YJL003W, YOR056C, YIL157C, YIL062C, YLR021W, YML065W, YML029W, YPR088C, Y…
GO:0032984	macromolecular complex disassembly	0.758537	8	78	YJL115W, YBR170C, YOR051C, YDR172W, YJL092W, YGR080W, YMR033W, YIL034C
GO:0043933	macromolecular complex subunit organization	0.695545	96	814	YOR145C, YFL023W, YIL090W, YFR046C, YHR119W, YMR033W, YOR249C, YDR312W, YOL071W, YLL018C-A, YKL021C, YNL136W, YNL032W, YMR001C, YOR265W, YJL194W, YDR172W, YOL148C, YKL058W, YJL081C, YOR057W, YOL100W, YJL003W, YOR056C, YML041C, YNL090W, YIL062C, YOR064C, YMR153W, YOR250C, YGL008C, YLR347C, YBR215W, YBL032W, YLR448W, YPR057W, YBR170C, YGR241C, YKL053C-A, YFR034C, YDL134C, YGR166W, YAL010C, YOL112W,…
GO:0009059	macromolecule biosynthetic process	0.90953	149	1321	YHR119W, YOL071W, YGR220C, YPL219W, YOR299W, YNL025C, YMR078C, YJL081C, YLR381W, YPL104W, YBR282W, YPR190C, YFL036W, YMR142C, YOL045W, YBL082C, YLR403W, YDL081C, YPL118W, YMR153W, YLR417W, YOR166C, YHR147C, YDL184C, YPL022W, YBL032W, YPL230W, YER087W, YGL209W, YGL092W, YDL134C, YGR166W, YOL135C, YOR076C, YJL115W, YKL116C, YLR398C, YDR207C, YIL093C, YOR140W, YIL122W, YDL214C, YPL254W, YHL001W, YOR…
GO:0009057	macromolecule catabolic process	0.0695189	58	392	YDL190C, YBR105C, YMR171C, YCL011C, YLR363C, YNL004W, YLR398C, YFR003C, YNL307C, YDR328C, YJR052W, YOR249C, YOL116W, YAL047C, YDL008W, YKL009W, YPR024W, YDR172W, YGL048C, YPL096W, YLR381W, YOL100W, YDR411C, YJL124C, YFL016C, YFR052W, YJL048C, YOR157C, YDL020C, YFL009W, YDR330W, YHR081W, YBL058W, YLR021W, YJR043C, YML029W, YCR035C, YER165W, YER094C, YLR417W, YOR166C, YJL030W, YKL204W, YDR254W, YDR…
GO:0098732	macromolecule deacylation	0.793386	2	23	YCR033W, YPL116W
GO:0043413	macromolecule glycosylation	0.960017	4	63	YPL053C, YBL082C, YDR245W, YDL093W
GO:0033036	macromolecule localization	0.311403	99	769	YCL011C, YDR265W, YIL090W, YMR159C, YPL010W, YOR036W, YPL066W, YGR167W, YOR112W, YML097C, YNR049C, YKL154W, YMR001C, YLR440C, YPR024W, YOR299W, YNL189W, YNL041C, YML041C, YLR360W, YGL200C, YKR093W, YPL158C, YPR007C, YMR153W, YBL060W, YLR417W, YER122C, YLR347C, YLR386W, YBL032W, YGL092W, YBR170C, YMR197C, YMR079W, YDR484W, YDL046W, YAL010C, YOR185C, YJR091C, YJL157C, YOR317W, YBR105C, YMR171C, YNL…
GO:0043170	macromolecule metabolic process	0.758981	297	2482	YBR223C, YKL168C, YDL190C, YMR290C, YLR035C, YHR119W, YOL093W, YKL166C, YOL071W, YPL219W, YOR299W, YNL025C, YJL111W, YJL010C, YJL081C, YOR057W, YLR381W, YPL104W, YFL016C, YFR052W, YPR190C, YMR142C, YOL045W, YFR006W, YLR403W, YPR007C, YMR153W, YOR250C, YGL209W, YGL092W, YBR170C, YDL134C, YDL040C, YMR059W, YBR030W, YOR076C, YJL115W, YKL116C, YLR398C, YJR045C, YJL156C, YBR188C, YIL093C, YDR328C, YOR…
GO:0043414	macromolecule methylation	0.576746	10	83	YDR257C, YBR009C, YML005W, YCR047C, YHR119W, YKR056W, YOL093W, YML014W, YBR030W, YNL092W
GO:0043412	macromolecule modification	0.740172	86	740	YKL168C, YDL190C, YDR265W, YMR159C, YGL211W, YNL307C, YLR113W, YHR119W, YOL093W, YJR052W, YKL166C, YDR247W, YOR249C, YNL092W, YOL071W, YNL136W, YNL032W, YPL219W, YMR001C, YLR459W, YPR054W, YOL148C, YNL025C, YJL081C, YOR057W, YKR056W, YOL100W, YDR460W, YOL045W, YBL082C, YOR064C, YDL081C, YMR153W, YLR347C, YHR004C, YPL141C, YDL134C, YDL040C, YIL073C, YDL230W, YBR030W, YJL157C, YBR156C, YJL115W, YDR…
GO:0006344	maintenance of chromatin silencing	0.116986	2	5	YGL092W, YKR082W
GO:0035392	maintenance of chromatin silencing at telomere	0.116986	2	5	YGL092W, YKR082W
GO:0051235	maintenance of location	0.517248	8	63	YAL010C, YBL058W, YGR080W, YLL051C, YLR417W, YGL200C, YJL157C, YDR009W
GO:0051651	maintenance of location in cell	0.580131	7	58	YAL010C, YBL058W, YGR080W, YLL051C, YLR417W, YGL200C, YJL157C
GO:0072595	maintenance of protein localization in organelle	0.352641	2	10	YGL200C, YJL157C
GO:0045185	maintenance of protein location	0.609275	6	51	YBL058W, YGR080W, YLR417W, YGL200C, YJL157C, YDR009W
GO:0032507	maintenance of protein location in cell	0.752408	5	50	YBL058W, YGR080W, YLR417W, YGL200C, YJL157C
GO:0006828	manganese ion transport	0.116986	2	5	YGL167C, YGR191W
GO:0006057	mannoprotein biosynthetic process	0.305014	2	9	YLR020C, YDR245W
GO:0006056	mannoprotein metabolic process	0.305014	2	9	YLR020C, YDR245W
GO:0097502	mannosylation	0.579565	3	24	YPL053C, YBL082C, YDL093W
GO:0000165	MAPK cascade	0.369186	4	25	YOL100W, YCR033W, YPR054W, YLR113W
GO:0000460	maturation of 5.8S rRNA	0.0366474	15	75	YOR294W, YPR144C, YOR145C, YHR081W, YCR057C, YCR047C, YJL010C, YCR035C, YGR214W, YOR078W, YLR145W, YGR276C, YLR293C, YKR063C, YKL021C
GO:0000466	maturation of 5.8S rRNA from tricistronic rRNA transcript (SSU-rRNA, 5.8S rRNA, LSU-rRNA)	0.0366474	15	75	YOR294W, YPR144C, YOR145C, YHR081W, YCR057C, YCR047C, YJL010C, YCR035C, YGR214W, YOR078W, YLR145W, YGR276C, YLR293C, YKR063C, YKL021C
GO:0000470	maturation of LSU-rRNA	0.850081	3	37	YMR290C, YKR063C, YKL021C
GO:0000463	maturation of LSU-rRNA from tricistronic rRNA transcript (SSU-rRNA, 5.8S rRNA, LSU-rRNA)	0.751978	3	31	YMR290C, YKR063C, YKL021C
GO:0030490	maturation of SSU-rRNA	0.194249	15	96	YOR294W, YOR205C, YPR144C, YOR145C, YCR057C, YMR290C, YCR047C, YJL010C, YDR378C, YGR214W, YOR078W, YDL166C, YGR271C-A, YOR056C, YLL011W
GO:0000462	maturation of SSU-rRNA from tricistronic rRNA transcript (SSU-rRNA, 5.8S rRNA, LSU-rRNA)	0.26635	13	87	YOR294W, YPR144C, YOR145C, YCR057C, YMR290C, YCR047C, YJL010C, YGR214W, YOR078W, YDL166C, YGR271C-A, YOR056C, YLL011W
GO:0007127	meiosis I	0.379865	12	87	YPL022W, YMR001C, YIL072W, YLR035C, YLR394W, YMR133W, YIL073C, YOR354C, YAR007C, YPR007C, YLR234W, YDL017W
GO:0007135	meiosis II	0.175041	3	12	YPR007C, YHR014W, YDR254W
GO:0051321	meiotic cell cycle	0.521144	34	276	YBR009C, YLR035C, YNL307C, YJL146W, YHR119W, YDR207C, YPL024W, YNL202W, YOL071W, YNR049C, YMR001C, YIL072W, YPR054W, YLR394W, YNL025C, YOR354C, YLR381W, YDR512C, YFL009W, YDL017W, YBL058W, YMR133W, YAR007C, YPR007C, YHR014W, YGL158W, YPL022W, YDR254W, YMR079W, YIL073C, YGL045W, YLR234W, YCR033W, YGL071W
GO:1903046	meiotic cell cycle process	0.619977	25	212	YBL058W, YBR009C, YLR035C, YNL307C, YHR119W, YMR133W, YPR007C, YAR007C, YHR014W, YNL202W, YOL071W, YPL022W, YNR049C, YDR254W, YMR001C, YIL072W, YMR079W, YPR054W, YLR394W, YIL073C, YOR354C, YLR234W, YGL071W, YDR512C, YDL017W
GO:0045132	meiotic chromosome segregation	0.126976	9	48	YPL022W, YDR254W, YMR001C, YIL072W, YLR394W, YIL073C, YPR007C, YHR014W, YGL071W
GO:0051307	meiotic chromosome separation	0.305014	2	9	YPL022W, YMR001C
GO:0042138	meiotic DNA double-strand break formation	0.52751	2	14	YDL017W, YMR133W
GO:0007126	meiotic nuclear division	0.167274	23	152	YLR035C, YNL307C, YJL146W, YDR207C, YMR133W, YPR007C, YAR007C, YHR014W, YGL158W, YPL022W, YDR254W, YMR001C, YIL072W, YLR394W, YNL025C, YIL073C, YGL045W, YOR354C, YCR033W, YLR234W, YGL071W, YFL009W, YDL017W
GO:0051177	meiotic sister chromatid cohesion	0.0642785	3	8	YPR007C, YHR014W, YDR254W
GO:0045144	meiotic sister chromatid segregation	0.175041	3	12	YPR007C, YHR014W, YDR254W
GO:0006900	membrane budding	0.518384	3	22	YMR079W, YGR241C, YER122C
GO:0022406	membrane docking	0.661598	3	27	YNR049C, YNL214W, YDR189W
GO:0061025	membrane fusion	0.703752	8	74	YNR049C, YDR229W, YDL234C, YMR197C, YDR189W, YGL212W, YPL236C, YDR468C
GO:0010324	membrane invagination	0.885053	3	40	YBL058W, YMR159C, YGL212W
GO:0046467	membrane lipid biosynthetic process	0.810175	5	54	YPL057C, YLR459W, YDR437W, YLR350W, YDR062W
GO:0006643	membrane lipid metabolic process	0.93298	5	68	YPL057C, YLR459W, YDR437W, YLR350W, YDR062W
GO:0061024	membrane organization	0.767595	30	272	YDR229W, YIL048W, YBL058W, YIL090W, YMR159C, YOR370C, YDR189W, YPR088C, YDR468C, YER122C, YLR347C, YFR011C, YBR086C, YNR049C, YKL154W, YGL092W, YDL234C, YMR079W, YMR197C, YGR241C, YHR004C, YGR082W, YGL212W, YDR375C, YPL236C, YMR251W-A, YAL010C, YPR140W, YDR393W, YNL189W
GO:0008152	metabolic process	0.808782	429	3567	YBR223C, YMR202W, YKL168C, YDL190C, YMR290C, YLR126C, YLR035C, YHR210C, YBR052C, YHR119W, YOL093W, YIR035C, YKL166C, YHR033W, YML082W, YOL071W, YFL030W, YFL060C, YPL219W, YDL234C, YBL015W, YOR299W, YNL025C, YJL111W, YJL010C, YJL081C, YOR057W, YLR381W, YPL104W, YFL016C, YFR052W, YPR190C, YDR196C, YMR142C, YOL045W, YFR006W, YLR403W, YLR245C, YPR007C, YMR153W, YOR250C, YJR155W, YGL209W, YGL092W, YBR…
GO:0055065	metal ion homeostasis	0.442582	11	83	YOR381W, YMR134W, YOR382W, YLL051C, YIL090W, YLR126C, YHR175W, YGL167C, YDL120W, YDR376W, YJL093C
GO:0030001	metal ion transport	0.0610702	13	67	YDR456W, YLR130C, YLL051C, YHR175W, YGR191W, YNR039C, YKR052C, YLR411W, YJL094C, YGL167C, YGL071W, YJL093C, YLL018C-A
GO:0044784	metaphase/anaphase transition of cell cycle	0.14991	8	43	YDL134C, YNL116W, YLR381W, YDR254W, YFR003C, YNL164C, YJL030W, YAL047C
GO:0007091	metaphase/anaphase transition of mitotic cell cycle	0.14991	8	43	YDL134C, YNL116W, YLR381W, YDR254W, YFR003C, YNL164C, YJL030W, YAL047C
GO:0009086	methionine biosynthetic process	0.432963	5	35	YKR069W, YLL058W, YDR158W, YML082W, YLL062C
GO:0006555	methionine metabolic process	0.390271	6	41	YKR069W, YLL058W, YDR158W, YML082W, YER043C, YLL062C
GO:0032259	methylation	0.589881	13	109	YDR257C, YDR019C, YBR009C, YML005W, YCR047C, YLL062C, YHR119W, YKR069W, YKR056W, YOL093W, YML014W, YBR030W, YNL092W
GO:0016237	microautophagy	0.885053	3	40	YBL058W, YMR159C, YGL212W
GO:0000226	microtubule cytoskeleton organization	0.948447	8	103	YOR269W, YNL116W, YMR294W, YBL058W, YMR001C, YBR170C, YBL031W, YAL047C
GO:0007018	microtubule-based movement	0.518384	3	22	YOR269W, YHR005C, YAL047C
GO:0007017	microtubule-based process	0.908041	10	114	YOR269W, YMR294W, YNL090W, YBL058W, YMR001C, YBR170C, YBL031W, YNL116W, YHR005C, YAL047C
GO:0010970	microtubule-based transport	0.418491	3	19	YOR269W, YHR005C, YAL047C
GO:0006515	misfolded or incompletely synthesized protein catabolic process	0.0739617	5	19	YPL096W, YFL016C, YBR170C, YKR087C, YPR024W
GO:0006298	mismatch repair	0.281262	4	22	YPL022W, YHR120W, YLR035C, YJR043C
GO:0042775	mitochondrial ATP synthesis coupled electron transport	0.00791094	8	25	YIL111W, YPR140W, YPR191W, YDR529C, YMR256C, YDR178W, YOL071W, YFR033C
GO:0006123	mitochondrial electron transport, cytochrome c to oxygen	0.352641	2	10	YIL111W, YMR256C
GO:0006121	mitochondrial electron transport, succinate to ubiquinone	0.116986	2	5	YDR178W, YOL071W
GO:0006122	mitochondrial electron transport, ubiquinol to cytochrome c	0.114506	3	10	YPR191W, YDR529C, YFR033C
GO:0000002	mitochondrial genome maintenance	0.390271	6	41	YJL143W, YAL010C, YFL016C, YHR120W, YLR304C, YFL036W
GO:0007006	mitochondrial membrane organization	0.504027	6	46	YFR011C, YAL010C, YPR140W, YDR393W, YGR082W, YDR375C
GO:0070096	mitochondrial outer membrane translocase complex assembly	0.352641	2	10	YAL010C, YGR082W
GO:0033108	mitochondrial respiratory chain complex assembly	0.00478501	10	33	YIL157C, YJL062W-A, YKL053C-A, YDR375C, YNR018W, YDR529C, YDR512C, YJL003W, YOL071W, YLL018C-A
GO:0034551	mitochondrial respiratory chain complex III assembly	0.208641	2	7	YDR529C, YDR375C
GO:0097033	mitochondrial respiratory chain complex III biogenesis	0.399069	2	11	YDR529C, YDR375C
GO:0033617	mitochondrial respiratory chain complex IV assembly	0.0603492	5	18	YIL157C, YNR018W, YJL062W-A, YJL003W, YLL018C-A
GO:0097034	mitochondrial respiratory chain complex IV biogenesis	0.207697	5	26	YIL157C, YNR018W, YJL062W-A, YJL003W, YLL018C-A
GO:0000959	mitochondrial RNA metabolic process	0.635606	3	26	YPL104W, YPL040C, YFL036W
GO:0032543	mitochondrial translation	0.471302	15	117	YGR220C, YPL040C, YJL096W, YMR158W, YJL062W-A, YLR439W, YDR322W, YNL081C, YIL093C, YPL183W-A, YPL118W, YPL104W, YBR282W, YDR347W, YHR147C
GO:1990542	mitochondrial transmembrane transport	0.312348	7	45	YJL143W, YAL010C, YJR045C, YGR082W, YNR017W, YPR024W, YNL310C
GO:0006839	mitochondrial transport	0.442049	10	75	YJR045C, YGR082W, YPR024W, YKR052C, YJL143W, YBR230C, YAL010C, YPL134C, YNL310C, YNR017W
GO:0000422	mitochondrion degradation	0.539221	4	31	YOR043W, YLL007C, YMR159C, YLR356W
GO:0051646	mitochondrion localization	0.789339	3	33	YAL010C, YIL062C, YJR091C
GO:0007005	mitochondrion organization	0.186421	49	352	YLL007C, YJR045C, YMR159C, YLR439W, YNL081C, YIL093C, YNR018W, YDR185C, YKL166C, YDR347W, YLR356W, YOL071W, YLL018C-A, YMR134W, YGR220C, YPL040C, YMR158W, YJL116C, YGR082W, YPR024W, YDR322W, YPL183W-A, YPR140W, YDR393W, YPL104W, YFL016C, YHR120W, YDR512C, YJL003W, YBR282W, YFL036W, YIL157C, YOR043W, YLR304C, YIL062C, YPL118W, YNL310C, YNR017W, YHR147C, YFR011C, YJL096W, YJL062W-A, YKL053C-A, YDR3…
GO:0000278	mitotic cell cycle	0.0225945	54	338	YBL097W, YOR269W, YLR313C, YFR003C, YNL307C, YFR046C, YPL024W, YJR072C, YDR328C, YIL122W, YDR247W, YOR249C, YOR262W, YGR041W, YAL047C, YMR294W, YMR001C, YDL008W, YJL194W, YFR040W, YCR047C, YOR299W, YMR078C, YGR211W, YLR381W, YDR363W, YKL049C, YFL009W, YDL017W, YDR253C, YDL117W, YDR245W, YOR094W, YKR077W, YBL031W, YPL158C, YPL233W, YMR153W, YJL030W, YBR215W, YDR254W, YLR353W, YBR170C, YJL047C, YNL…
GO:0007093	mitotic cell cycle checkpoint	0.166844	9	51	YDR254W, YFR003C, YNL116W, YDL134C, YLR381W, YDR363W, YNL164C, YAL047C, YJL030W
GO:0044772	mitotic cell cycle phase transition	0.269516	18	125	YFR003C, YKR077W, YDR328C, YDR247W, YJL030W, YAL047C, YBR215W, YDR254W, YFR040W, YJL194W, YNL116W, YDL134C, YLR381W, YPL020C, YLR079W, YNL164C, YPL116W, YFL009W
GO:1903047	mitotic cell cycle process	0.0284808	52	328	YBL097W, YOR269W, YLR313C, YFR003C, YNL307C, YFR046C, YPL024W, YJR072C, YDR328C, YIL122W, YDR247W, YOR249C, YOR262W, YAL047C, YGR041W, YMR294W, YMR001C, YDL008W, YJL194W, YFR040W, YCR047C, YOR299W, YMR078C, YLR381W, YDR363W, YKL049C, YFL009W, YDL017W, YDL117W, YDR245W, YOR094W, YKR077W, YBL031W, YPL158C, YPL233W, YMR153W, YJL030W, YBR215W, YDR254W, YLR353W, YBR170C, YJL047C, YNL116W, YDL134C, YML…
GO:0000281	mitotic cytokinesis	0.130147	10	55	YLR313C, YLR353W, YDL117W, YDR245W, YCR047C, YOR299W, YOR094W, YPL158C, YNL116W, YGR041W
GO:1902408	mitotic cytokinesis, site selection	0.276286	6	36	YLR313C, YLR353W, YCR047C, YOR299W, YOR094W, YGR041W
GO:1902410	mitotic cytokinetic process	0.126976	9	48	YLR313C, YLR353W, YDL117W, YDR245W, YCR047C, YOR299W, YOR094W, YPL158C, YGR041W
GO:0044774	mitotic DNA integrity checkpoint	0.566012	2	15	YDR363W, YJL030W
GO:0007067	mitotic nuclear division	0.0175117	34	193	YBL097W, YOR269W, YFR003C, YNL307C, YFR046C, YPL024W, YDR328C, YJR072C, YIL122W, YOR249C, YOR262W, YAL047C, YMR294W, YMR001C, YDL008W, YMR078C, YLR381W, YDR363W, YKL049C, YFL009W, YDL017W, YBL031W, YPL233W, YMR153W, YJL030W, YDR254W, YJL047C, YNL116W, YDL134C, YML064C, YLR234W, YGL071W, YNL164C, YGL238W
GO:0006312	mitotic recombination	0.972404	2	42	YPL022W, YAR007C
GO:0007064	mitotic sister chromatid cohesion	0.0151767	9	33	YDR254W, YMR078C, YPL024W, YJR072C, YLR381W, YLR234W, YDR363W, YGL071W, YOR262W
GO:0000070	mitotic sister chromatid segregation	0.0234974	18	90	YBL097W, YFR003C, YNL307C, YPL024W, YJR072C, YJL030W, YOR262W, YAL047C, YDR254W, YMR078C, YDL134C, YNL116W, YLR381W, YLR234W, YDR363W, YKL049C, YGL071W, YNL164C
GO:0051306	mitotic sister chromatid separation	0.14991	8	43	YDL134C, YNL116W, YLR381W, YDR254W, YFR003C, YNL164C, YJL030W, YAL047C
GO:0007094	mitotic spindle assembly checkpoint	0.0903343	6	26	YDL134C, YLR381W, YDR254W, YFR003C, YNL164C, YJL030W
GO:0071174	mitotic spindle checkpoint	0.0758466	8	37	YDL134C, YNL116W, YLR381W, YDR254W, YFR003C, YNL164C, YJL030W, YAL047C
GO:0000022	mitotic spindle elongation	0.52751	2	14	YBL031W, YAL047C
GO:0007052	mitotic spindle organization	0.789339	3	33	YBR170C, YBL031W, YAL047C
GO:0031578	mitotic spindle orientation checkpoint	0.399069	2	11	YNL116W, YAL047C
GO:0043632	modification-dependent macromolecule catabolic process	0.23402	33	236	YDL190C, YBR105C, YMR171C, YFR003C, YDR328C, YJR052W, YOR249C, YAL047C, YDL008W, YGL048C, YLR381W, YDR411C, YJL048C, YFR052W, YOR157C, YDL020C, YFL009W, YDR330W, YHR081W, YBL058W, YCR035C, YER094C, YML029W, YLR417W, YJL030W, YDR254W, YDR161W, YBR170C, YFR010W, YJL047C, YNL116W, YDL134C, YNL164C
GO:0019941	modification-dependent protein catabolic process	0.190515	31	215	YDL190C, YBR105C, YMR171C, YBL058W, YFR003C, YML029W, YER094C, YDR328C, YLR417W, YJR052W, YOR249C, YJL030W, YAL047C, YDR161W, YDR254W, YBR170C, YDL008W, YFR010W, YGL048C, YJL047C, YDL134C, YNL116W, YLR381W, YDR411C, YJL048C, YFR052W, YOR157C, YDL020C, YFL009W, YNL164C, YDR330W
GO:0072330	monocarboxylic acid biosynthetic process	0.850081	3	37	YKL192C, YMR210W, YGR060W
GO:0032787	monocarboxylic acid metabolic process	0.956309	11	136	YBR196C, YOR317W, YML054C, YBL015W, YKL192C, YAL038W, YNL202W, YLR446W, YGR193C, YMR210W, YGR060W
GO:0015718	monocarboxylic acid transport	0.486049	3	21	YOR317W, YDL210W, YGR037C
GO:0046364	monosaccharide biosynthetic process	0.926172	2	33	YBR105C, YBR196C
GO:0005996	monosaccharide metabolic process	0.905486	7	84	YBR105C, YBR196C, YPL219W, YMR278W, YOL045W, YML051W, YDR009W
GO:0015749	monosaccharide transport	0.636058	2	17	YJL214W, YEL069C
GO:0055067	monovalent inorganic cation homeostasis	0.432963	5	35	YDR328C, YDR456W, YGL008C, YJL093C, YOR332W
GO:0015672	monovalent inorganic cation transport	0.475476	11	85	YDR384C, YDR456W, YMR256C, YOR332W, YFR033C, YIL111W, YJL094C, YDL210W, YNR002C, YGL008C, YJL093C
GO:0006928	movement of cell or subcellular component	0.608253	3	25	YOR269W, YHR005C, YAL047C
GO:0031124	mRNA 3'-end processing	0.955008	3	50	YER165W, YOL100W, YOR250C
GO:0006402	mRNA catabolic process	0.100281	16	93	YHR081W, YCL011C, YLR363C, YNL004W, YLR398C, YLR021W, YER165W, YCR035C, YOR166C, YKL204W, YDR172W, YKL009W, YOL100W, YJL124C, YOR076C, YJR091C
GO:0006379	mRNA cleavage	0.635606	3	26	YHR062C, YLR145W, YOR250C
GO:0006406	mRNA export from nucleus	0.932246	4	57	YCL011C, YNL004W, YGL092W, YKR082W
GO:0016071	mRNA metabolic process	0.492192	35	281	YCL011C, YMR180C, YLR363C, YNL004W, YLR398C, YBR188C, YKL095W, YJR050W, YHR062C, YLR323C, YGR074W, YDR172W, YOL148C, YKL009W, YGL063W, YDR378C, YOL100W, YJL124C, YNR011C, YJL006C, YPR178W, YHR081W, YBR055C, YLR021W, YCR035C, YER165W, YML029W, YLR145W, YOR250C, YOR166C, YKL204W, YPR057W, YKR052C, YOR076C, YJR091C
GO:0006397	mRNA processing	0.8684	21	209	YMR180C, YBR055C, YBR188C, YKL095W, YJR050W, YML029W, YHR062C, YER165W, YLR145W, YOR250C, YLR323C, YGR074W, YPR057W, YOL148C, YKR052C, YDR378C, YOL100W, YJL124C, YNR011C, YJL006C, YPR178W
GO:0000398	mRNA splicing, via spliceosome	0.769361	11	106	YPR057W, YBR055C, YBR188C, YKL095W, YJR050W, YML029W, YDR378C, YNR011C, YLR323C, YPR178W, YGR074W
GO:0048255	mRNA stabilization	0.161632	2	6	YBL032W, YHR132W-A
GO:0051028	mRNA transport	0.805739	8	82	YBL032W, YCL011C, YNL004W, YGL092W, YBR170C, YKR082W, YER165W, YMR153W
GO:0044764	multi-organism cellular process	0.709213	14	127	YKL116C, YLR313C, YHR211W, YER109C, YHR005C, YGR271C-A, YBR040W, YOR140W, YLR433C, YIL122W, YDL214C, YDR312W, YJL157C, YIL015W
GO:0051704	multi-organism process	0.804484	25	234	YKL116C, YLR313C, YBL058W, YLR398C, YHR211W, YBR009C, YNL307C, YHR119W, YBR040W, YOR140W, YNL202W, YLR433C, YIL122W, YDL214C, YDR312W, YOL071W, YNR049C, YMR079W, YPR054W, YER109C, YHR005C, YGR271C-A, YDR512C, YJL157C, YIL015W
GO:0044703	multi-organism reproductive process	0.893359	21	214	YKL116C, YLR313C, YBL058W, YBR009C, YNL307C, YHR119W, YBR040W, YNL202W, YLR433C, YIL122W, YDL214C, YDR312W, YOL071W, YNR049C, YMR079W, YPR054W, YHR005C, YGR271C-A, YDR512C, YJL157C, YIL015W
GO:0009435	NAD biosynthetic process	0.242234	3	14	YDR428C, YOR209C, YFR047C
GO:0019674	NAD metabolic process	0.305029	5	30	YDR428C, YDL022W, YOR209C, YMR303C, YFR047C
GO:0006734	NADH metabolic process	0.486757	2	13	YDL022W, YMR303C
GO:0006116	NADH oxidation	0.305014	2	9	YDL022W, YMR303C
GO:0043628	ncRNA 3'-end processing	0.600465	5	42	YGR214W, YCR035C, YHR081W, YGR276C, YLR293C
GO:0034471	ncRNA 5'-end processing	0.231104	5	27	YPR144C, YOR145C, YOR078W, YCR057C, YJL010C
GO:0034661	ncRNA catabolic process	0.25438	6	35	YCR035C, YHR081W, YBR170C, YOR076C, YGL048C, YJL047C
GO:0034660	ncRNA metabolic process	0.721684	50	435	YOR205C, YOR145C, YBL025W, YMR290C, YGL211W, YDR156W, YHR062C, YOL093W, YLR323C, YKL021C, YPL040C, YML005W, YGR285C, YKL009W, YCR047C, YGL048C, YJL010C, YGL063W, YDR378C, YGR214W, YOR078W, YKR056W, YPL104W, YGR271C-A, YNR011C, YOR056C, YPR190C, YPR178W, YHR081W, YDL051W, YCR035C, YLR145W, YJL033W, YML014W, YOR294W, YPR144C, YJR041C, YCR057C, YER087W, YBR170C, YNL182C, YJL047C, YDL166C, YGR276C, Y…
GO:0034470	ncRNA processing	0.654392	39	333	YOR205C, YOR145C, YMR290C, YGL211W, YHR062C, YOL093W, YLR323C, YKL021C, YML005W, YGR285C, YKL009W, YCR047C, YJL010C, YGL063W, YDR378C, YGR214W, YOR078W, YKR056W, YGR271C-A, YNR011C, YOR056C, YPR178W, YHR081W, YDL051W, YCR035C, YLR145W, YJL033W, YML014W, YOR294W, YPR144C, YJR041C, YCR057C, YNL182C, YDL166C, YGR276C, YMR059W, YKR063C, YLR293C, YLL011W
GO:0098781	ncRNA transcription	0.955008	3	50	YBL025W, YDR156W, YPR190C
GO:0030837	negative regulation of actin filament polymerization	0.256762	2	8	YGR080W, YIL034C
GO:1902931	negative regulation of alcohol biosynthetic process	0.0414912	2	3	YMR079W, YDR207C
GO:0048519	negative regulation of biological process	0.418395	62	490	YJL115W, YGL073W, YKL116C, YBR105C, YER155C, YBR009C, YKL032C, YFR003C, YFR046C, YHR119W, YDR207C, YCR004C, YER104W, YOR140W, YDL214C, YAL047C, YPL219W, YNL239W, YIL072W, YOR209C, YPR054W, YJL194W, YNL025C, YGL048C, YKR082W, YLR381W, YDR363W, YIL034C, YML051W, YDL020C, YDL017W, YDR253C, YGL200C, YOL045W, YML065W, YBL031W, YDL101C, YLR417W, YJL030W, YKL204W, YMR235C, YKR034W, YDR254W, YGL209W, YGL…
GO:0009890	negative regulation of biosynthetic process	0.418366	37	289	YJL115W, YKL116C, YBR105C, YBR009C, YKL032C, YHR119W, YDR207C, YCR004C, YOR140W, YDL214C, YPL219W, YNL239W, YOR209C, YJL194W, YNL025C, YKR082W, YDR363W, YML051W, YDL020C, YDL017W, YDR253C, YOL045W, YML065W, YDL101C, YLR417W, YKL204W, YMR235C, YKR034W, YGL209W, YGL092W, YJL062W-A, YMR079W, YHR004C, YOL135C, YLR293C, YLR350W, YDR464W
GO:0045912	negative regulation of carbohydrate metabolic process	0.102165	4	15	YBR105C, YPL219W, YOL045W, YDR207C
GO:0009895	negative regulation of catabolic process	0.0627976	10	48	YDR254W, YFR010W, YFR003C, YNL116W, YDL134C, YLR381W, YLR079W, YNL164C, YAL047C, YJL030W
GO:0043086	negative regulation of catalytic activity	0.578189	5	41	YFR003C, YHR004C, YML051W, YJL157C, YBL031W
GO:0010648	negative regulation of cell communication	0.874295	3	39	YGL073W, YER155C, YLR079W
GO:0045786	negative regulation of cell cycle	0.252686	13	86	YDR254W, YIL072W, YFR003C, YNL116W, YDL134C, YLR381W, YDR363W, YCR033W, YJL157C, YDL017W, YNL164C, YJL030W, YAL047C
GO:1901988	negative regulation of cell cycle phase transition	0.164815	8	44	YDL134C, YNL116W, YLR381W, YDR254W, YFR003C, YNL164C, YJL030W, YAL047C
GO:0010948	negative regulation of cell cycle process	0.26506	11	72	YDR254W, YIL072W, YFR003C, YNL116W, YDL134C, YLR381W, YCR033W, YDL017W, YNL164C, YJL030W, YAL047C
GO:0051782	negative regulation of cell division	0.143455	11	63	YDR254W, YIL072W, YFR003C, YNL116W, YDL134C, YLR381W, YCR033W, YDL017W, YNL164C, YJL030W, YAL047C
GO:0031327	negative regulation of cellular biosynthetic process	0.418366	37	289	YJL115W, YKL116C, YBR105C, YBR009C, YKL032C, YHR119W, YDR207C, YCR004C, YOR140W, YDL214C, YPL219W, YNL239W, YOR209C, YJL194W, YNL025C, YKR082W, YDR363W, YML051W, YDL020C, YDL017W, YDR253C, YOL045W, YML065W, YDL101C, YLR417W, YKL204W, YMR235C, YKR034W, YGL209W, YGL092W, YJL062W-A, YMR079W, YHR004C, YOL135C, YLR293C, YLR350W, YDR464W
GO:0010677	negative regulation of cellular carbohydrate metabolic process	0.102165	4	15	YBR105C, YPL219W, YOL045W, YDR207C
GO:0031330	negative regulation of cellular catabolic process	0.0627976	10	48	YDR254W, YFR010W, YFR003C, YNL116W, YDL134C, YLR381W, YLR079W, YNL164C, YAL047C, YJL030W
GO:0051129	negative regulation of cellular component organization	0.618903	15	128	YDR254W, YIL072W, YJL062W-A, YFR003C, YFR046C, YDL134C, YNL116W, YLR381W, YCR033W, YGR080W, YIL034C, YDL017W, YNL164C, YJL030W, YAL047C
GO:2000113	negative regulation of cellular macromolecule biosynthetic process	0.532067	33	269	YJL115W, YKL116C, YBR009C, YKL032C, YHR119W, YDR207C, YCR004C, YOR140W, YDL214C, YNL239W, YPL219W, YOR209C, YJL194W, YNL025C, YKR082W, YDR363W, YML051W, YDL020C, YDL017W, YDR253C, YOL045W, YML065W, YDL101C, YLR417W, YKL204W, YMR235C, YKR034W, YGL209W, YGL092W, YJL062W-A, YOL135C, YLR293C, YDR464W
GO:0031324	negative regulation of cellular metabolic process	0.376888	49	380	YJL115W, YKL116C, YBR105C, YBR009C, YKL032C, YFR003C, YHR119W, YDR207C, YCR004C, YOR140W, YDL214C, YAL047C, YPL219W, YNL239W, YOR209C, YJL194W, YNL025C, YKR082W, YLR381W, YDR363W, YML051W, YDL020C, YDL017W, YDR253C, YOL045W, YML065W, YDL101C, YLR417W, YKL204W, YJL030W, YMR235C, YKR034W, YDR254W, YGL209W, YGL092W, YFR010W, YJL062W-A, YMR079W, YHR004C, YNL116W, YDL134C, YJL092W, YOL135C, YLR079W, Y…
GO:0048523	negative regulation of cellular process	0.426677	59	467	YJL115W, YGL073W, YKL116C, YBR105C, YER155C, YBR009C, YKL032C, YFR003C, YFR046C, YHR119W, YDR207C, YCR004C, YER104W, YOR140W, YDL214C, YAL047C, YPL219W, YNL239W, YIL072W, YOR209C, YPR054W, YJL194W, YNL025C, YKR082W, YLR381W, YDR363W, YIL034C, YML051W, YDL020C, YDL017W, YDR253C, YOL045W, YML065W, YDL101C, YLR417W, YJL030W, YKL204W, YMR235C, YKR034W, YDR254W, YGL209W, YGL092W, YFR010W, YJL062W-A, Y…
GO:1903363	negative regulation of cellular protein catabolic process	0.0568434	9	41	YDL134C, YNL116W, YLR381W, YDR254W, YFR010W, YFR003C, YNL164C, YJL030W, YAL047C
GO:0032269	negative regulation of cellular protein metabolic process	0.348646	12	85	YDR254W, YFR010W, YJL062W-A, YFR003C, YNL116W, YDL134C, YLR381W, YJL157C, YNL164C, YJL030W, YAL047C, YKL204W
GO:2001251	negative regulation of chromosome organization	0.732094	8	76	YDL134C, YNL116W, YLR381W, YDR254W, YFR003C, YNL164C, YJL030W, YAL047C
GO:0051985	negative regulation of chromosome segregation	0.0495206	9	40	YDR254W, YFR003C, YFR046C, YNL116W, YDL134C, YLR381W, YNL164C, YAL047C, YJL030W
GO:0031135	negative regulation of conjugation	0.0762817	2	4	YKL116C, YDL214C
GO:0031138	negative regulation of conjugation with cellular fusion	0.0762817	2	4	YKL116C, YDL214C
GO:0051494	negative regulation of cytoskeleton organization	0.772186	2	22	YGR080W, YIL034C
GO:0035305	negative regulation of dephosphorylation	0.116986	2	5	YFR003C, YHR004C
GO:0051053	negative regulation of DNA metabolic process	0.946558	2	36	YDL101C, YJL092W
GO:0001100	negative regulation of exit from mitosis	0.348253	3	17	YNL116W, YDL017W, YAL047C
GO:0010629	negative regulation of gene expression	0.674913	30	260	YDR253C, YJL115W, YKL116C, YBR009C, YKL032C, YML065W, YHR119W, YDR207C, YCR004C, YOR140W, YLR417W, YDL214C, YKL204W, YMR235C, YKR034W, YGL209W, YNL239W, YGL092W, YOR209C, YJL062W-A, YJL194W, YNL025C, YKR082W, YDR363W, YOL135C, YLR293C, YDR464W, YML051W, YDL020C, YDL017W
GO:0045814	negative regulation of gene expression, epigenetic	0.925441	12	137	YMR235C, YJL115W, YGL092W, YBR009C, YOR209C, YJL194W, YML065W, YHR119W, YKR082W, YDR363W, YLR293C, YDL017W
GO:0045719	negative regulation of glycogen biosynthetic process	0.0762817	2	4	YPL219W, YOL045W
GO:0070874	negative regulation of glycogen metabolic process	0.116986	2	5	YPL219W, YOL045W
GO:0051346	negative regulation of hydrolase activity	0.242234	3	14	YFR003C, YHR004C, YBL031W
GO:1902532	negative regulation of intracellular signal transduction	0.812825	2	24	YGL073W, YER155C
GO:0033673	negative regulation of kinase activity	0.636058	2	17	YML051W, YJL157C
GO:0051055	negative regulation of lipid biosynthetic process	0.143714	3	11	YMR079W, YLR350W, YHR004C
GO:0045833	negative regulation of lipid metabolic process	0.175041	3	12	YMR079W, YLR350W, YHR004C
GO:0010558	negative regulation of macromolecule biosynthetic process	0.541344	33	270	YJL115W, YKL116C, YBR009C, YKL032C, YHR119W, YDR207C, YCR004C, YOR140W, YDL214C, YNL239W, YPL219W, YOR209C, YJL194W, YNL025C, YKR082W, YDR363W, YML051W, YDL020C, YDL017W, YDR253C, YOL045W, YML065W, YDL101C, YLR417W, YKL204W, YMR235C, YKR034W, YGL209W, YGL092W, YJL062W-A, YOL135C, YLR293C, YDR464W
GO:0010605	negative regulation of macromolecule metabolic process	0.499092	44	355	YJL115W, YKL116C, YBR009C, YKL032C, YFR003C, YHR119W, YDR207C, YCR004C, YOR140W, YDL214C, YAL047C, YPL219W, YNL239W, YOR209C, YJL194W, YNL025C, YKR082W, YLR381W, YDR363W, YML051W, YDL020C, YDL017W, YDR253C, YOL045W, YML065W, YDL101C, YLR417W, YKL204W, YJL030W, YMR235C, YKR034W, YDR254W, YGL209W, YGL092W, YFR010W, YJL062W-A, YNL116W, YDL134C, YJL092W, YOL135C, YLR293C, YDR464W, YJL157C, YNL164C
GO:0051447	negative regulation of meiotic cell cycle	0.72406	2	20	YCR033W, YIL072W
GO:0045835	negative regulation of meiotic nuclear division	0.696924	2	19	YCR033W, YIL072W
GO:0009892	negative regulation of metabolic process	0.407473	50	392	YJL115W, YKL116C, YBR105C, YBR009C, YKL032C, YFR003C, YHR119W, YDR207C, YCR004C, YOR140W, YDL214C, YAL047C, YPL219W, YNL239W, YOR209C, YJL194W, YNL025C, YKR082W, YLR381W, YDR363W, YML051W, YDL020C, YDL017W, YDR253C, YOL045W, YML065W, YBL031W, YDL101C, YLR417W, YKL204W, YJL030W, YMR235C, YKR034W, YDR254W, YGL209W, YGL092W, YFR010W, YJL062W-A, YMR079W, YHR004C, YNL116W, YDL134C, YJL092W, YOL135C, Y…
GO:1902100	negative regulation of metaphase/anaphase transition of cell cycle	0.0758466	8	37	YDL134C, YNL116W, YLR381W, YDR254W, YFR003C, YNL164C, YJL030W, YAL047C
GO:0045930	negative regulation of mitotic cell cycle	0.167623	10	58	YDR254W, YFR003C, YNL116W, YDL134C, YLR381W, YDR363W, YDL017W, YNL164C, YAL047C, YJL030W
GO:1901991	negative regulation of mitotic cell cycle phase transition	0.135693	8	42	YDL134C, YNL116W, YLR381W, YDR254W, YFR003C, YNL164C, YJL030W, YAL047C
GO:0045841	negative regulation of mitotic metaphase/anaphase transition	0.0758466	8	37	YDL134C, YNL116W, YLR381W, YDR254W, YFR003C, YNL164C, YJL030W, YAL047C
GO:0045839	negative regulation of mitotic nuclear division	0.073494	9	43	YDR254W, YFR003C, YNL116W, YDL134C, YLR381W, YDL017W, YNL164C, YAL047C, YJL030W
GO:0033048	negative regulation of mitotic sister chromatid segregation	0.0862569	8	38	YDL134C, YNL116W, YLR381W, YDR254W, YFR003C, YNL164C, YJL030W, YAL047C
GO:2000816	negative regulation of mitotic sister chromatid separation	0.0758466	8	37	YDL134C, YNL116W, YLR381W, YDR254W, YFR003C, YNL164C, YJL030W, YAL047C
GO:0044092	negative regulation of molecular function	0.568594	6	49	YFR003C, YHR004C, YML051W, YJL157C, YGL048C, YBL031W
GO:0043901	negative regulation of multi-organism process	0.0276945	3	6	YKL116C, YOR140W, YDL214C
GO:0051172	negative regulation of nitrogen compound metabolic process	0.651072	32	274	YJL115W, YKL116C, YBR009C, YKL032C, YHR119W, YDR207C, YCR004C, YOR140W, YDL214C, YNL239W, YOR209C, YJL194W, YNL025C, YKR082W, YDR363W, YML051W, YDL020C, YDL017W, YDR253C, YML065W, YDL101C, YLR417W, YMR235C, YKR034W, YGL209W, YGL092W, YMR079W, YJL092W, YOL135C, YLR293C, YDR464W, YLR350W
GO:0051784	negative regulation of nuclear division	0.13215	11	62	YDR254W, YIL072W, YFR003C, YNL116W, YDL134C, YLR381W, YCR033W, YDL017W, YNL164C, YJL030W, YAL047C
GO:1903507	negative regulation of nucleic acid-templated transcription	0.656151	28	241	YDR253C, YJL115W, YKL116C, YBR009C, YKL032C, YML065W, YHR119W, YDR207C, YCR004C, YOR140W, YLR417W, YDL214C, YMR235C, YKR034W, YGL209W, YNL239W, YGL092W, YOR209C, YJL194W, YNL025C, YKR082W, YDR363W, YOL135C, YLR293C, YDR464W, YML051W, YDL020C, YDL017W
GO:0045934	negative regulation of nucleobase-containing compound metabolic process	0.753417	30	270	YDR253C, YJL115W, YKL116C, YBR009C, YKL032C, YML065W, YHR119W, YDR207C, YDL101C, YCR004C, YOR140W, YLR417W, YDL214C, YMR235C, YKR034W, YGL209W, YNL239W, YGL092W, YOR209C, YJL194W, YNL025C, YKR082W, YDR363W, YJL092W, YOL135C, YLR293C, YDR464W, YML051W, YDL020C, YDL017W
GO:0010639	negative regulation of organelle organization	0.637345	14	121	YDR254W, YIL072W, YJL062W-A, YFR003C, YDL134C, YNL116W, YLR381W, YCR033W, YGR080W, YIL034C, YDL017W, YNL164C, YJL030W, YAL047C
GO:0010923	negative regulation of phosphatase activity	0.0762817	2	4	YFR003C, YHR004C
GO:0045936	negative regulation of phosphate metabolic process	0.458233	5	36	YMR079W, YFR003C, YHR004C, YML051W, YJL157C
GO:0071072	negative regulation of phospholipid biosynthetic process	0.161632	2	6	YMR079W, YHR004C
GO:1903726	negative regulation of phospholipid metabolic process	0.161632	2	6	YMR079W, YHR004C
GO:0010563	negative regulation of phosphorus metabolic process	0.458233	5	36	YMR079W, YFR003C, YHR004C, YML051W, YJL157C
GO:0042326	negative regulation of phosphorylation	0.772186	2	22	YML051W, YJL157C
GO:1901799	negative regulation of proteasomal protein catabolic process	0.0428483	9	39	YDL134C, YNL116W, YLR381W, YDR254W, YFR010W, YFR003C, YNL164C, YJL030W, YAL047C
GO:0032435	negative regulation of proteasomal ubiquitin-dependent protein catabolic process	0.0862569	8	38	YDL134C, YNL116W, YLR381W, YDR254W, YFR003C, YNL164C, YJL030W, YAL047C
GO:0042177	negative regulation of protein catabolic process	0.0568434	9	41	YDL134C, YNL116W, YLR381W, YDR254W, YFR010W, YFR003C, YNL164C, YJL030W, YAL047C
GO:0031333	negative regulation of protein complex assembly	0.242234	3	14	YGR080W, YIL034C, YFR046C
GO:0051248	negative regulation of protein metabolic process	0.348646	12	85	YDR254W, YFR010W, YJL062W-A, YFR003C, YNL116W, YDL134C, YLR381W, YJL157C, YNL164C, YJL030W, YAL047C, YKL204W
GO:0031400	negative regulation of protein modification process	0.887457	2	29	YFR003C, YJL157C
GO:0032272	negative regulation of protein polymerization	0.352641	2	10	YGR080W, YIL034C
GO:0045861	negative regulation of proteolysis	0.103567	9	46	YDL134C, YNL116W, YLR381W, YDR254W, YFR010W, YFR003C, YNL164C, YJL030W, YAL047C
GO:1903051	negative regulation of proteolysis involved in cellular protein catabolic process	0.0568434	9	41	YDL134C, YNL116W, YLR381W, YDR254W, YFR010W, YFR003C, YNL164C, YJL030W, YAL047C
GO:2000242	negative regulation of reproductive process	0.161632	2	6	YKL116C, YDL214C
GO:0048585	negative regulation of response to stimulus	0.820684	4	45	YGL073W, YER155C, YJL092W, YLR079W
GO:1902679	negative regulation of RNA biosynthetic process	0.656151	28	241	YDR253C, YJL115W, YKL116C, YBR009C, YKL032C, YML065W, YHR119W, YDR207C, YCR004C, YOR140W, YLR417W, YDL214C, YMR235C, YKR034W, YGL209W, YNL239W, YGL092W, YOR209C, YJL194W, YNL025C, YKR082W, YDR363W, YOL135C, YLR293C, YDR464W, YML051W, YDL020C, YDL017W
GO:0051253	negative regulation of RNA metabolic process	0.673848	28	243	YDR253C, YJL115W, YKL116C, YBR009C, YKL032C, YML065W, YHR119W, YDR207C, YCR004C, YOR140W, YLR417W, YDL214C, YMR235C, YKR034W, YGL209W, YNL239W, YGL092W, YOR209C, YJL194W, YNL025C, YKR082W, YDR363W, YOL135C, YLR293C, YDR464W, YML051W, YDL020C, YDL017W
GO:0043433	negative regulation of sequence-specific DNA binding transcription factor activity	0.116986	2	5	YML051W, YGL048C
GO:0009968	negative regulation of signal transduction	0.940444	2	35	YGL073W, YER155C
GO:0023057	negative regulation of signaling	0.940444	2	35	YGL073W, YER155C
GO:0033046	negative regulation of sister chromatid segregation	0.0862569	8	38	YDL134C, YNL116W, YLR381W, YDR254W, YFR003C, YNL164C, YJL030W, YAL047C
GO:0045014	negative regulation of transcription by glucose	0.256762	2	8	YGL209W, YLR417W
GO:0045996	negative regulation of transcription by pheromones	0.352641	2	10	YKL116C, YDL214C
GO:0000122	negative regulation of transcription from RNA polymerase II promoter	0.377431	17	126	YDR253C, YKL116C, YKR034W, YNL239W, YGL209W, YBR009C, YKL032C, YNL025C, YDR207C, YKR082W, YOL135C, YOR140W, YLR417W, YDL214C, YDR464W, YML051W, YDL020C
GO:0000433	negative regulation of transcription from RNA polymerase II promoter by glucose	0.256762	2	8	YGL209W, YLR417W
GO:0046020	negative regulation of transcription from RNA polymerase II promoter by pheromones	0.352641	2	10	YKL116C, YDL214C
GO:0045892	negative regulation of transcription, DNA-templated	0.647132	28	240	YDR253C, YJL115W, YKL116C, YBR009C, YKL032C, YML065W, YHR119W, YDR207C, YCR004C, YOR140W, YLR417W, YDL214C, YMR235C, YKR034W, YGL209W, YNL239W, YGL092W, YOR209C, YJL194W, YNL025C, YKR082W, YDR363W, YOL135C, YLR293C, YDR464W, YML051W, YDL020C, YDL017W
GO:0051348	negative regulation of transferase activity	0.793386	2	23	YML051W, YJL157C
GO:0017148	negative regulation of translation	0.566012	2	15	YJL062W-A, YKL204W
GO:0010529	negative regulation of transposition	0.256762	2	8	YER104W, YJL047C
GO:0010526	negative regulation of transposition, RNA-mediated	0.256762	2	8	YER104W, YJL047C
GO:0006638	neutral lipid metabolic process	0.242234	3	14	YHR004C, YER043C, YIL124W
GO:0019359	nicotinamide nucleotide biosynthetic process	0.348253	3	17	YDR428C, YOR209C, YFR047C
GO:0046496	nicotinamide nucleotide metabolic process	0.758537	8	78	YBR196C, YOR209C, YMR303C, YFR047C, YAL038W, YDL022W, YDR428C, YLR446W
GO:0042128	nitrate assimilation	0.0414912	2	3	YKR034W, YER040W
GO:0042126	nitrate metabolic process	0.0414912	2	3	YKR034W, YER040W
GO:0090293	nitrogen catabolite regulation of transcription	0.114506	3	10	YKR034W, YER040W, YDR207C
GO:0001079	nitrogen catabolite regulation of transcription from RNA polymerase II promoter	0.256762	2	8	YER040W, YDR207C
GO:0090295	nitrogen catabolite repression of transcription	0.0414912	2	3	YKR034W, YDR207C
GO:0006807	nitrogen compound metabolic process	0.731853	238	1992	YBR223C, YLR363C, YMR290C, YLR126C, YLR035C, YNL307C, YHR119W, YOL093W, YHR033W, YML082W, YOL071W, YFL030W, YFL060C, YKL184W, YOR299W, YNL025C, YMR078C, YJL010C, YJL081C, YLR381W, YPL104W, YPR190C, YDR196C, YFL036W, YMR133W, YLR403W, YLR245C, YPR007C, YDR428C, YMR153W, YJL033W, YOR250C, YLR417W, YOR166C, YLR347C, YPL022W, YBL032W, YPL230W, YOR258W, YER087W, YGL209W, YGL092W, YBR170C, YMR079W, YOL…
GO:0071705	nitrogen compound transport	0.716485	26	231	YER039C, YDR384C, YBR069C, YCL011C, YNL004W, YGR191W, YKR093W, YER165W, YMR153W, YNR002C, YCL073C, YGR224W, YOR112W, YMR235C, YBL032W, YOR192C, YGL189C, YIL114C, YGL092W, YBR170C, YGR082W, YEL064C, YKR082W, YGR214W, YDL210W, YBR118W
GO:0071941	nitrogen cycle metabolic process	0.161632	2	6	YKR034W, YER040W
GO:0019740	nitrogen utilization	0.105699	5	21	YDR384C, YKR034W, YNR002C, YER040W, YDR207C
GO:0006607	NLS-bearing protein import into nucleus	0.443875	2	12	YMR153W, YGL092W
GO:0070651	nonfunctional rRNA decay	0.0890956	5	20	YCR035C, YBR170C, YOR076C, YGL048C, YJL047C
GO:0000726	non-recombinational repair	0.512285	4	30	YPL022W, YJL092W, YLR265C, YNL307C
GO:0006474	N-terminal protein amino acid acetylation	0.256762	2	8	YDL040C, YPR051W
GO:0031365	N-terminal protein amino acid modification	0.352641	2	10	YDL040C, YPR051W
GO:0000280	nuclear division	0.0188037	50	306	YBL097W, YOR269W, YLR035C, YFR003C, YNL307C, YJL146W, YFR046C, YDR207C, YPL024W, YJR072C, YDR328C, YIL122W, YOR249C, YOR262W, YAL047C, YMR294W, YMR001C, YIL072W, YDL008W, YLR394W, YNL025C, YMR078C, YOR354C, YLR381W, YDR363W, YKL049C, YFL009W, YDL017W, YBL031W, YMR133W, YPL233W, YAR007C, YPR007C, YHR014W, YMR153W, YGL158W, YJL030W, YPL022W, YDR254W, YJL047C, YIL073C, YNL116W, YDL134C, YGL045W, YML…
GO:0033260	nuclear DNA replication	0.407451	5	34	YJL194W, YML065W, YDL017W, YLR113W, YNL182C
GO:0006998	nuclear envelope organization	0.143714	3	11	YGL092W, YIL090W, YHR004C
GO:0051168	nuclear export	0.219089	17	113	YCL011C, YNL004W, YKL143W, YOR112W, YMR235C, YOR294W, YGL189C, YGL092W, YGR285C, YCR047C, YKR082W, YJL010C, YER036C, YGR214W, YHR005C, YBR118W, YGL238W
GO:0051170	nuclear import	0.628802	6	52	YMR235C, YMR153W, YGL092W, YNL189W, YKR082W, YLR347C
GO:0007097	nuclear migration	0.339736	4	24	YOR269W, YMR294W, YHR005C, YAL047C
GO:0030473	nuclear migration along microtubule	0.418491	3	19	YOR269W, YHR005C, YAL047C
GO:0071028	nuclear mRNA surveillance	0.197524	4	19	YHR081W, YCL011C, YNL004W, YOR166C
GO:0071029	nuclear ncRNA surveillance	0.696924	2	19	YCR035C, YHR081W
GO:0071046	nuclear polyadenylation-dependent ncRNA catabolic process	0.696924	2	19	YCR035C, YHR081W
GO:0071035	nuclear polyadenylation-dependent rRNA catabolic process	0.636058	2	17	YCR035C, YHR081W
GO:0031081	nuclear pore distribution	0.305014	2	9	YGL092W, YKR082W
GO:0051664	nuclear pore localization	0.305014	2	9	YGL092W, YKR082W
GO:0006999	nuclear pore organization	0.667615	2	18	YMR153W, YLR347C
GO:0071027	nuclear RNA surveillance	0.207697	5	26	YCR035C, YHR081W, YCL011C, YNL004W, YOR166C
GO:0051169	nuclear transport	0.0958961	25	156	YCL011C, YNL004W, YIL090W, YKR092C, YKL143W, YJR072C, YMR153W, YOR112W, YLR347C, YOR294W, YMR235C, YGL189C, YGL092W, YGR285C, YCR047C, YKR082W, YJL010C, YGR214W, YER036C, YOR185C, YHR005C, YBR118W, YLR293C, YNL189W, YGL238W
GO:0000956	nuclear-transcribed mRNA catabolic process	0.0796051	16	90	YHR081W, YCL011C, YLR363C, YNL004W, YLR398C, YLR021W, YER165W, YCR035C, YOR166C, YKL204W, YDR172W, YKL009W, YOL100W, YJL124C, YOR076C, YJR091C
GO:0070478	nuclear-transcribed mRNA catabolic process, 3'-5' exonucleolytic nonsense-mediated decay	0.312704	3	16	YCR035C, YLR398C, YOR076C
GO:0000288	nuclear-transcribed mRNA catabolic process, deadenylation-dependent decay	0.114942	9	47	YLR398C, YDR172W, YCR035C, YER165W, YOL100W, YJL124C, YOR076C, YJR091C, YKL204W
GO:0000291	nuclear-transcribed mRNA catabolic process, exonucleolytic	0.348253	3	17	YCR035C, YLR398C, YOR076C
GO:0034427	nuclear-transcribed mRNA catabolic process, exonucleolytic, 3'-5'	0.312704	3	16	YCR035C, YLR398C, YOR076C
GO:0000184	nuclear-transcribed mRNA catabolic process, nonsense-mediated decay	0.484651	4	29	YCR035C, YLR363C, YLR398C, YOR076C
GO:0070481	nuclear-transcribed mRNA catabolic process, non-stop decay	0.281262	4	22	YCR035C, YLR398C, YOR076C, YLR021W
GO:0000289	nuclear-transcribed mRNA poly(A) tail shortening	0.443875	2	12	YER165W, YOL100W
GO:0090304	nucleic acid metabolic process	0.642876	175	1453	YBR223C, YLR363C, YMR290C, YLR035C, YNL307C, YHR119W, YOL093W, YOL071W, YNL025C, YMR078C, YJL010C, YJL081C, YLR381W, YPL104W, YPR190C, YFL036W, YMR133W, YLR403W, YPR007C, YMR153W, YJL033W, YOR250C, YLR417W, YOR166C, YPL022W, YBL032W, YPL230W, YOR258W, YER087W, YGL209W, YGL092W, YBR170C, YOL135C, YMR059W, YKR063C, YOR076C, YJL115W, YKL116C, YLR398C, YJR045C, YBR188C, YKL095W, YDR207C, YOR140W, YIL…
GO:0090305	nucleic acid phosphodiester bond hydrolysis	0.241794	24	168	YBR223C, YOR145C, YHR081W, YGL085W, YMR133W, YHR062C, YCR035C, YLR145W, YOR250C, YOR294W, YPR144C, YPL022W, YOR258W, YCR057C, YCR047C, YJL010C, YGR214W, YOR078W, YGR276C, YMR059W, YLR293C, YKR063C, YOR056C, YDL017W
GO:0050657	nucleic acid transport	0.401133	15	112	YBL032W, YMR235C, YGL189C, YCL011C, YIL114C, YNL004W, YGL092W, YBR170C, YGR082W, YKR082W, YGR214W, YER165W, YMR153W, YBR118W, YOR112W
GO:0097659	nucleic acid-templated transcription	0.851239	77	691	YGL073W, YER040W, YKL032C, YLR113W, YHR119W, YMR033W, YOL116W, YOL071W, YNL136W, YJL194W, YOL148C, YNL025C, YKL058W, YJL081C, YDL020C, YPR190C, YFL036W, YDR460W, YKR077W, YOR064C, YHL009C, YLR403W, YMR153W, YLR417W, YOR166C, YJL056C, YBR215W, YPL230W, YGL209W, YGL092W, YFR034C, YOL135C, YJL115W, YBL025W, YKL116C, YNR023W, YBR009C, YDR156W, YDR207C, YCR004C, YOR140W, YIL122W, YMR005W, YDL214C, YPL…
GO:0046112	nucleobase biosynthetic process	0.312704	3	16	YKL216W, YGL234W, YML035C
GO:0009112	nucleobase metabolic process	0.255217	5	28	YKL216W, YGL234W, YML035C, YOR128C, YDL238C
GO:0034654	nucleobase-containing compound biosynthetic process	0.894334	92	833	YGL073W, YER040W, YKL032C, YLR113W, YHR119W, YMR033W, YOL116W, YOL071W, YNL136W, YJL194W, YOL148C, YNL025C, YKL058W, YJL081C, YMR278W, YML035C, YDL020C, YPR190C, YDR196C, YFL036W, YGL234W, YDR460W, YFR047C, YKR077W, YOR064C, YHL009C, YLR403W, YLR245C, YDR428C, YMR153W, YLR417W, YGL008C, YOR166C, YJL056C, YBR215W, YPL022W, YPL230W, YIL066C, YGL209W, YGL092W, YFR034C, YOL135C, YJL115W, YBL025W, YKL…
GO:0034655	nucleobase-containing compound catabolic process	0.0756158	25	152	YHR081W, YCL011C, YLR363C, YNL004W, YLR398C, YLR021W, YJR043C, YLR245C, YER165W, YCR035C, YOR166C, YER043C, YDR530C, YKL204W, YOR258W, YBR170C, YDR172W, YKL009W, YGL048C, YJL047C, YOL100W, YJL124C, YMR278W, YOR076C, YJR091C
GO:0006139	nucleobase-containing compound metabolic process	0.646649	202	1675	YBR223C, YLR363C, YMR290C, YLR035C, YNL307C, YHR119W, YOL093W, YOL071W, YNL025C, YMR078C, YJL010C, YJL081C, YLR381W, YPL104W, YPR190C, YDR196C, YFL036W, YMR133W, YLR403W, YLR245C, YPR007C, YDR428C, YMR153W, YJL033W, YOR250C, YLR417W, YOR166C, YPL022W, YBL032W, YPL230W, YOR258W, YER087W, YGL209W, YGL092W, YBR170C, YOL135C, YMR059W, YKR063C, YOR076C, YJL115W, YKL116C, YLR398C, YJR045C, YBR188C, YKL…
GO:0015931	nucleobase-containing compound transport	0.613705	16	136	YER039C, YCL011C, YNL004W, YER165W, YMR153W, YOR112W, YMR235C, YBL032W, YIL114C, YGL189C, YBR170C, YGL092W, YGR082W, YKR082W, YGR214W, YBR118W
GO:0055086	nucleobase-containing small molecule metabolic process	0.516499	31	251	YGL234W, YDR399W, YFR047C, YLR245C, YIL111W, YAL038W, YDR428C, YGL008C, YER043C, YDL238C, YOL071W, YDR530C, YIL066C, YKL035W, YBR196C, YMR256C, YOR209C, YMR303C, YDR178W, YFR033C, YPR140W, YKL216W, YDL166C, YPR191W, YDL022W, YDR529C, YMR278W, YML035C, YLR446W, YOR128C, YDR196C
GO:0006913	nucleocytoplasmic transport	0.134632	24	155	YCL011C, YNL004W, YKR092C, YKL143W, YJR072C, YMR153W, YOR112W, YLR347C, YOR294W, YMR235C, YGL189C, YGL092W, YGR285C, YCR047C, YKR082W, YJL010C, YGR214W, YER036C, YOR185C, YHR005C, YBR118W, YLR293C, YNL189W, YGL238W
GO:0044804	nucleophagy	0.789339	3	33	YBL058W, YMR159C, YGL212W
GO:0009163	nucleoside biosynthetic process	0.796835	5	53	YKL216W, YMR278W, YDR399W, YGL008C, YDR196C
GO:0009164	nucleoside catabolic process	0.00580741	4	7	YLR245C, YMR278W, YER043C, YDR530C
GO:0009116	nucleoside metabolic process	0.36843	19	141	YDR399W, YLR245C, YIL111W, YAL038W, YGL008C, YER043C, YOL071W, YDR530C, YBR196C, YMR256C, YDR178W, YFR033C, YKL216W, YPR140W, YMR278W, YDR529C, YPR191W, YLR446W, YDR196C
GO:0009124	nucleoside monophosphate biosynthetic process	0.700955	6	56	YKL216W, YGL234W, YDR399W, YML035C, YGL008C, YOR128C
GO:0009123	nucleoside monophosphate metabolic process	0.338717	17	123	YGL234W, YDR399W, YIL111W, YAL038W, YGL008C, YOL071W, YBR196C, YMR256C, YDR178W, YFR033C, YKL216W, YPR140W, YDR529C, YPR191W, YLR446W, YML035C, YOR128C
GO:1901293	nucleoside phosphate biosynthetic process	0.800015	11	109	YIL066C, YGL234W, YDR399W, YOR209C, YFR047C, YKL216W, YDR428C, YML035C, YGL008C, YDR196C, YOR128C
GO:0006753	nucleoside phosphate metabolic process	0.564024	27	223	YGL234W, YDR399W, YFR047C, YIL111W, YAL038W, YDR428C, YGL008C, YOL071W, YDR530C, YIL066C, YKL035W, YBR196C, YMR256C, YOR209C, YMR303C, YDR178W, YFR033C, YKL216W, YPR140W, YDL166C, YPR191W, YDL022W, YDR529C, YML035C, YLR446W, YDR196C, YOR128C
GO:0043174	nucleoside salvage	0.399069	2	11	YMR278W, YDR399W
GO:0009141	nucleoside triphosphate metabolic process	0.331315	9	61	YMR256C, YDR178W, YFR033C, YIL111W, YPR140W, YDR529C, YPR191W, YGL008C, YOL071W
GO:0006334	nucleosome assembly	0.348253	3	17	YBR215W, YJL115W, YBR009C
GO:0006337	nucleosome disassembly	0.636058	2	17	YJL115W, YMR033W
GO:0034728	nucleosome organization	0.76305	6	60	YBR215W, YML041C, YJL115W, YBR009C, YMR033W, YDR485C
GO:0009165	nucleotide biosynthetic process	0.790143	11	108	YIL066C, YGL234W, YDR399W, YOR209C, YFR047C, YKL216W, YDR428C, YML035C, YGL008C, YDR196C, YOR128C
GO:0009117	nucleotide metabolic process	0.533626	27	220	YGL234W, YDR399W, YFR047C, YIL111W, YAL038W, YDR428C, YGL008C, YOL071W, YDR530C, YIL066C, YKL035W, YBR196C, YMR256C, YOR209C, YMR303C, YDR178W, YFR033C, YKL216W, YPR140W, YDL166C, YPR191W, YDL022W, YDR529C, YML035C, YLR446W, YDR196C, YOR128C
GO:0043173	nucleotide salvage	0.242234	3	14	YDR399W, YML035C, YOR209C
GO:0006289	nucleotide-excision repair	0.438601	7	51	YPL096W, YPL022W, YAR007C, YDR460W, YJR052W, YGL048C, YJR043C
GO:0051647	nucleus localization	0.339736	4	24	YOR269W, YMR294W, YHR005C, YAL047C
GO:0006997	nucleus organization	0.167524	11	65	YMR001C, YGL092W, YIL090W, YHR004C, YKR082W, YHR005C, YOR185C, YMR153W, YLR293C, YAL047C, YLR347C
GO:0006857	oligopeptide transport	0.486757	2	13	YCL073C, YKR093W
GO:0009312	oligosaccharide biosynthetic process	0.208641	2	7	YKL035W, YBR126C
GO:0009313	oligosaccharide catabolic process	0.52751	2	14	YIL162W, YDR001C
GO:0009311	oligosaccharide metabolic process	0.432963	5	35	YIL162W, YKL035W, YDR001C, YBR126C, YBL082C
GO:0006730	one-carbon metabolic process	0.277252	3	15	YDR019C, YBR263W, YER043C
GO:0070925	organelle assembly	0.29669	16	112	YBL058W, YIL090W, YDR328C, YDR312W, YKL021C, YDR254W, YLR448W, YMR001C, YKL009W, YJL081C, YNL182C, YGR214W, YOR057W, YNL116W, YOL100W, YGL049C
GO:1903008	organelle disassembly	0.622061	5	43	YOR043W, YLL007C, YBR170C, YMR159C, YLR356W
GO:0048285	organelle fission	0.0307095	50	315	YBL097W, YOR269W, YLR035C, YFR003C, YNL307C, YJL146W, YFR046C, YDR207C, YPL024W, YJR072C, YDR328C, YIL122W, YOR249C, YOR262W, YAL047C, YMR294W, YMR001C, YIL072W, YDL008W, YLR394W, YNL025C, YMR078C, YOR354C, YLR381W, YDR363W, YKL049C, YFL009W, YDL017W, YBL031W, YMR133W, YPL233W, YAR007C, YPR007C, YHR014W, YMR153W, YGL158W, YJL030W, YPL022W, YDR254W, YJL047C, YIL073C, YNL116W, YDL134C, YGL045W, YML…
GO:0048284	organelle fusion	0.781296	9	89	YDR229W, YDL234C, YMR197C, YDR189W, YGL212W, YPL236C, YHR005C, YDR468C, YAL047C
GO:0048308	organelle inheritance	0.905032	4	53	YOR036W, YIL090W, YIL062C, YML097C
GO:0051640	organelle localization	0.195636	20	133	YOR269W, YBL058W, YIL062C, YKL143W, YER122C, YAL047C, YOR294W, YMR235C, YMR294W, YGL092W, YGR285C, YCR047C, YKR082W, YJL010C, YBR230C, YNL116W, YER036C, YAL010C, YHR005C, YJR091C
GO:0090174	organelle membrane fusion	0.759285	4	41	YDR468C, YMR197C, YDR189W, YGL212W
GO:0006996	organelle organization	0.108444	180	1357	YDR229W, YLL007C, YIL090W, YLR035C, YNL307C, YHR119W, YDR185C, YKL166C, YOL071W, YLL018C-A, YML097C, YGR220C, YJL116C, YLR440C, YDL234C, YPR024W, YNL025C, YMR078C, YJL081C, YOR057W, YLR381W, YPL104W, YFL016C, YKL049C, YBR282W, YFL036W, YGL200C, YMR133W, YPL233W, YPL118W, YPR007C, YMR153W, YOR250C, YHR147C, YLR347C, YPL022W, YBL032W, YGL092W, YBR170C, YMR079W, YHR004C, YKL053C-A, YDL134C, YIL073C,…
GO:0072384	organelle transport along microtubule	0.418491	3	19	YOR269W, YHR005C, YAL047C
GO:0016053	organic acid biosynthetic process	0.817139	18	174	YER026C, YKL192C, YLL062C, YDR207C, YGL026C, YDR158W, YHR033W, YER023W, YML082W, YMR210W, YGR124W, YOL140W, YGR060W, YFL030W, YLL058W, YBR263W, YKR069W, YMR062C
GO:0016054	organic acid catabolic process	0.527553	10	80	YFL060C, YNL239W, YDR019C, YMR303C, YKL015W, YDR428C, YNL334C, YNL202W, YLR157C, YER043C
GO:0006082	organic acid metabolic process	0.47018	49	392	YOR317W, YML054C, YLR126C, YER040W, YLL062C, YDR207C, YAL038W, YGL026C, YLR157C, YNL202W, YHR033W, YML082W, YMR210W, YGR124W, YOL071W, YFL030W, YFL060C, YLL058W, YNL239W, YPL040C, YDR019C, YBL015W, YMR303C, YKL184W, YDR178W, YKR069W, YPL104W, YNL334C, YGR193C, YGR244C, YMR062C, YDR253C, YLR304C, YER026C, YKL192C, YKL085W, YKL015W, YDR428C, YDR158W, YER023W, YER043C, YOL140W, YGR060W, YKR034W, YBR…
GO:1903825	organic acid transmembrane transport	0.789339	3	33	YBR069C, YDL210W, YGR191W
GO:0015849	organic acid transport	0.746405	7	68	YBR069C, YOR317W, YJR095W, YDL210W, YGR037C, YGR191W, YEL064C
GO:0015711	organic anion transport	0.702189	12	109	YBR069C, YOR317W, YJR095W, YIL048W, YMR079W, YGR191W, YEL064C, YBR219C, YAL010C, YDL210W, YCL073C, YGR037C
GO:1901362	organic cyclic compound biosynthetic process	0.883644	107	956	YMR202W, YGL073W, YER040W, YPL258C, YKL032C, YLR113W, YHR119W, YMR033W, YHR033W, YOL116W, YER014W, YOL071W, YFL060C, YNL136W, YMR134W, YJL194W, YOL148C, YNL025C, YKL058W, YJL081C, YMR278W, YML035C, YDL020C, YPR190C, YDR196C, YFL036W, YGL234W, YDR460W, YFR047C, YKR077W, YHL009C, YOR064C, YLR403W, YLR245C, YDR428C, YMR153W, YLR417W, YGL008C, YMR096W, YOR166C, YJL056C, YBR215W, YPL022W, YPL230W, YIL…
GO:1901361	organic cyclic compound catabolic process	0.102989	28	179	YHR081W, YCL011C, YLR363C, YNL004W, YLR398C, YLR021W, YJR043C, YKL015W, YLR245C, YER165W, YCR035C, YDR428C, YOR166C, YER043C, YDL238C, YDR530C, YKL204W, YOR258W, YBR170C, YDR172W, YKL009W, YGL048C, YJL047C, YOL100W, YJL124C, YMR278W, YOR076C, YJR091C
GO:1901360	organic cyclic compound metabolic process	0.633502	220	1819	YBR223C, YMR202W, YLR363C, YMR290C, YLR035C, YNL307C, YHR119W, YOL093W, YHR033W, YOL071W, YFL060C, YNL025C, YMR078C, YJL010C, YJL081C, YLR381W, YPL104W, YPR190C, YDR196C, YFL036W, YMR133W, YLR403W, YLR245C, YPR007C, YDR428C, YMR153W, YJL033W, YOR250C, YLR417W, YOR166C, YPL022W, YBL032W, YPL230W, YOR258W, YER087W, YGL209W, YGL092W, YBR170C, YOL135C, YMR059W, YKR063C, YOR076C, YJL115W, YKL116C, YLR…
GO:1901617	organic hydroxy compound biosynthetic process	0.395592	12	88	YFL060C, YMR134W, YMR202W, YOR237W, YMR079W, YMR303C, YDR207C, YNL334C, YER043C, YMR096W, YGR060W, YLR347C
GO:1901615	organic hydroxy compound metabolic process	0.637905	16	138	YFL060C, YMR134W, YMR202W, YOR237W, YML054C, YPL180W, YMR079W, YMR303C, YDR207C, YLR020C, YMR318C, YNL334C, YER043C, YMR096W, YGR060W, YLR347C
GO:0015850	organic hydroxy compound transport	0.926172	2	33	YDL046W, YOR237W
GO:1901576	organic substance biosynthetic process	0.896738	207	1797	YMR202W, YHR119W, YHR033W, YML082W, YOL071W, YFL030W, YFL060C, YGR220C, YPL219W, YKL184W, YOR299W, YNL025C, YMR078C, YJL081C, YLR381W, YPL104W, YBR282W, YPR190C, YDR196C, YFL036W, YMR142C, YOL045W, YBL082C, YLR403W, YLR245C, YDL081C, YPL118W, YDR428C, YMR153W, YBL060W, YLR417W, YOR166C, YHR147C, YDL184C, YLR347C, YLR386W, YPL022W, YBL032W, YPL230W, YER087W, YGL209W, YGL092W, YMR079W, YHR004C, YDL…
GO:1901575	organic substance catabolic process	0.25559	82	623	YDL190C, YCL011C, YLR363C, YNL307C, YOR022C, YNL202W, YJR052W, YOR249C, YOL116W, YFL060C, YPR024W, YDR172W, YLR381W, YOL100W, YFL016C, YMR278W, YFR052W, YOR157C, YDL020C, YLR245C, YCR035C, YDR428C, YLR417W, YOR166C, YDL238C, YJL030W, YKL204W, YOR258W, YBR170C, YDL134C, YOR076C, YJR091C, YKR087C, YIL015W, YBR105C, YMR171C, YLR398C, YNL004W, YFR003C, YDR328C, YAL038W, YLR157C, YAL047C, YNL239W, YDL…
GO:0071704	organic substance metabolic process	0.865721	383	3218	YBR223C, YMR202W, YKL168C, YDL190C, YMR290C, YLR126C, YLR035C, YHR210C, YHR119W, YOL093W, YKL166C, YHR033W, YML082W, YOL071W, YFL030W, YFL060C, YPL219W, YBL015W, YOR299W, YNL025C, YJL111W, YJL010C, YJL081C, YOR057W, YLR381W, YPL104W, YFL016C, YFR052W, YPR190C, YDR196C, YMR142C, YOL045W, YFR006W, YLR403W, YLR245C, YPR007C, YMR153W, YOR250C, YJR155W, YGL209W, YGL092W, YBR170C, YMR079W, YDL134C, YDL…
GO:0071702	organic substance transport	0.762976	89	770	YBR069C, YJR095W, YCL011C, YDR265W, YIL090W, YMR159C, YPL010W, YOR036W, YGR167W, YGR224W, YOR112W, YML097C, YNR049C, YKL154W, YIL114C, YLR440C, YPR024W, YOR299W, YNL189W, YNL041C, YML041C, YLR360W, YGL200C, YKR093W, YMR153W, YLR417W, YER122C, YLR347C, YLR386W, YBL032W, YGL092W, YBR170C, YMR197C, YMR079W, YDR484W, YEL064C, YDL046W, YAL010C, YOR185C, YDL210W, YJL214W, YOR317W, YBR105C, YMR171C, YNL…
GO:1901566	organonitrogen compound biosynthetic process	0.581876	43	357	YDR399W, YPL258C, YLL062C, YDR207C, YGL026C, YHR033W, YML082W, YER014W, YGR124W, YFL030W, YFL060C, YLL058W, YOR209C, YML005W, YKL184W, YOR299W, YKR069W, YPL057C, YNL334C, YMR278W, YML035C, YMR062C, YOR128C, YDR196C, YGL234W, YER026C, YFR047C, YDR062W, YLR245C, YDR428C, YDR158W, YDL120W, YER023W, YGL008C, YER043C, YMR096W, YJL101C, YOL140W, YLR347C, YMR079W, YBR263W, YKL216W, YLR350W
GO:1901565	organonitrogen compound catabolic process	0.278843	15	103	YFL060C, YNL239W, YDR019C, YMR303C, YER163C, YKL015W, YLR245C, YNL334C, YDR428C, YMR278W, YLR157C, YER043C, YIL015W, YDL238C, YDR530C
GO:1901564	organonitrogen compound metabolic process	0.615237	72	601	YLR126C, YPL258C, YHR033W, YML082W, YER014W, YGR124W, YOL071W, YFL030W, YFL060C, YKL184W, YOR299W, YPL104W, YMR278W, YML035C, YDR196C, YGL234W, YFR047C, YLR245C, YDR428C, YGL008C, YMR096W, YOL140W, YDL238C, YLR347C, YER087W, YMR079W, YBR263W, YPR191W, YIL015W, YDR399W, YLL062C, YDR207C, YIL111W, YGL026C, YAL038W, YLR157C, YPL091W, YLL058W, YPL040C, YNL239W, YMR256C, YDR019C, YML005W, YOR209C, YMR…
GO:0090407	organophosphate biosynthetic process	0.419362	29	225	YGL234W, YER026C, YDR399W, YPL258C, YOL108C, YFR047C, YOR094W, YDR207C, YDR428C, YBL060W, YGL008C, YER043C, YMR096W, YLR347C, YLR386W, YFL060C, YIL066C, YLR459W, YMR079W, YDR437W, YOR209C, YHR004C, YIL124W, YKL216W, YPR140W, YNL334C, YML035C, YOR128C, YDR196C
GO:0015748	organophosphate ester transport	0.791792	4	43	YER039C, YAL010C, YIL048W, YMR079W
GO:0019637	organophosphate metabolic process	0.369268	49	379	YDR503C, YNL106C, YDR399W, YPL258C, YDR207C, YIL111W, YAL038W, YOL071W, YFL060C, YBR086C, YLR459W, YMR256C, YOR209C, YMR303C, YDR178W, YIL124W, YPR140W, YPL057C, YNL334C, YMR278W, YML035C, YOR128C, YDR196C, YGL234W, YER026C, YOL108C, YFR047C, YOR094W, YDR428C, YBL060W, YGL008C, YER043C, YMR096W, YDR530C, YLR347C, YLR386W, YBR196C, YKL035W, YIL066C, YDR437W, YMR079W, YHR004C, YFR033C, YKL216W, YDL…
GO:0006592	ornithine biosynthetic process	0.0762817	2	4	YMR062C, YOL140W
GO:0006591	ornithine metabolic process	0.0878783	3	9	YMR062C, YKL184W, YOL140W
GO:0007231	osmosensory signaling pathway	0.486757	2	13	YLR113W, YBR260C
GO:0007008	outer mitochondrial membrane organization	0.486757	2	13	YAL010C, YGR082W
GO:0055114	oxidation-reduction process	0.27761	52	390	YOR381W, YLL051C, YGR255C, YML054C, YFR003C, YFL057C, YBR052C, YIL111W, YCR004C, YMR318C, YNL202W, YIR035C, YPL091W, YDR347W, YER014W, YOL071W, YDR353W, YPL219W, YMR256C, YKL071W, YMR303C, YDR178W, YIL124W, YKR069W, YPR140W, YFR016C, YGR244C, YML051W, YKL093W, YMR002W, YBL058W, YLR304C, YOL045W, YKL192C, YKL085W, YDR158W, YDL120W, YER023W, YML130C, YDR376W, YGR060W, YJR155W, YIL066C, YKL035W, YFR…
GO:0006119	oxidative phosphorylation	0.0163096	8	28	YIL111W, YPR140W, YPR191W, YDR529C, YMR256C, YDR178W, YOL071W, YFR033C
GO:0006733	oxidoreduction coenzyme metabolic process	0.72147	10	93	YBR196C, YGR255C, YOR209C, YMR303C, YFR047C, YAL038W, YDL022W, YDR428C, YLR446W, YDR376W
GO:0043436	oxoacid metabolic process	0.462341	49	391	YOR317W, YML054C, YLR126C, YER040W, YLL062C, YDR207C, YAL038W, YGL026C, YLR157C, YNL202W, YHR033W, YML082W, YMR210W, YGR124W, YOL071W, YFL030W, YFL060C, YLL058W, YNL239W, YPL040C, YDR019C, YBL015W, YMR303C, YKL184W, YDR178W, YKR069W, YPL104W, YNL334C, YGR193C, YGR244C, YMR062C, YDR253C, YLR304C, YER026C, YKL192C, YKL085W, YKL015W, YDR428C, YDR158W, YER023W, YER043C, YOL140W, YGR060W, YKR034W, YBR…
GO:0043171	peptide catabolic process	0.256762	2	8	YER163C, YIL015W
GO:0006518	peptide metabolic process	0.212186	6	33	YDL120W, YMR251W, YPL091W, YER163C, YJL101C, YIL015W
GO:0015833	peptide transport	0.52751	2	14	YCL073C, YKR093W
GO:0018193	peptidyl-amino acid modification	0.467602	19	149	YJL115W, YDR257C, YBR009C, YNL307C, YHR119W, YOR064C, YMR153W, YPL254W, YLR347C, YNL136W, YOL148C, YLR394W, YJL081C, YIL073C, YDR363W, YCR069W, YPL020C, YBR030W, YDL017W
GO:0018394	peptidyl-lysine acetylation	0.354109	7	47	YNL136W, YJL115W, YOL148C, YPL254W, YHR119W, YOR064C, YJL081C
GO:0018022	peptidyl-lysine methylation	0.565381	4	32	YDR257C, YBR009C, YBR030W, YHR119W
GO:0018205	peptidyl-lysine modification	0.201603	16	104	YNL136W, YJL115W, YDR257C, YBR009C, YLR394W, YOL148C, YHR119W, YOR064C, YJL081C, YIL073C, YDR363W, YMR153W, YPL020C, YBR030W, YPL254W, YLR347C
GO:0018026	peptidyl-lysine monomethylation	0.161632	2	6	YDR257C, YBR030W
GO:0018209	peptidyl-serine modification	0.208641	2	7	YNL307C, YDL017W
GO:0018105	peptidyl-serine phosphorylation	0.208641	2	7	YNL307C, YDL017W
GO:0035335	peptidyl-tyrosine dephosphorylation	0.566012	2	15	YNL032W, YDL230W
GO:0043574	peroxisomal transport	0.252614	4	21	YDR265W, YNL214W, YMR026C, YIR004W
GO:0007031	peroxisome organization	0.554447	8	65	YDR265W, YDR479C, YMR026C, YLR440C, YIR004W, YNL214W, YOL105C, YLR324W
GO:0045851	pH reduction	0.486049	3	21	YDR328C, YDR456W, YOR332W
GO:0000750	pheromone-dependent signal transduction involved in conjugation with cellular fusion	0.875183	2	28	YHR005C, YJL157C
GO:0006796	phosphate-containing compound metabolic process	0.228945	89	673	YKL168C, YMR180C, YPL258C, YNL307C, YLR113W, YKL166C, YHR033W, YDR247W, YOL071W, YFL060C, YNL032W, YPL219W, YMR001C, YLR459W, YPR054W, YNL025C, YOL100W, YMR278W, YML035C, YDR196C, YGL234W, YDR460W, YOL045W, YFR047C, YLR019W, YDL081C, YDR428C, YBL060W, YLR433C, YGL008C, YMR096W, YLR347C, YLR386W, YIL066C, YKL035W, YMR079W, YHR004C, YPL141C, YFR034C, YDL134C, YPR191W, YDL230W, YJL157C, YBR156C, YDR…
GO:0006656	phosphatidylcholine biosynthetic process	0.102165	4	15	YMR079W, YER043C, YDR207C, YLR347C
GO:0046470	phosphatidylcholine metabolic process	0.146808	4	17	YMR079W, YER043C, YDR207C, YLR347C
GO:0046471	phosphatidylglycerol metabolic process	0.352641	2	10	YPR140W, YMR079W
GO:0006661	phosphatidylinositol biosynthetic process	0.432963	5	35	YLR386W, YLR459W, YBL060W, YDR437W, YOR094W
GO:0046856	phosphatidylinositol dephosphorylation	0.443875	2	12	YBR086C, YNL106C
GO:0046488	phosphatidylinositol metabolic process	0.479056	8	61	YLR386W, YBR086C, YNL106C, YLR459W, YBL060W, YDR437W, YMR079W, YOR094W
GO:0006659	phosphatidylserine biosynthetic process	0.0150599	2	2	YER026C, YDR207C
GO:0006658	phosphatidylserine metabolic process	0.116986	2	5	YER026C, YDR207C
GO:0008654	phospholipid biosynthetic process	0.234062	14	92	YLR386W, YLR459W, YER026C, YDR437W, YMR079W, YOL108C, YHR004C, YIL124W, YOR094W, YDR207C, YPR140W, YBL060W, YER043C, YLR347C
GO:0046839	phospholipid dephosphorylation	0.486757	2	13	YBR086C, YNL106C
GO:0006644	phospholipid metabolic process	0.34156	18	131	YDR503C, YNL106C, YER026C, YOL108C, YOR094W, YDR207C, YBL060W, YER043C, YLR347C, YLR386W, YBR086C, YLR459W, YMR079W, YDR437W, YHR004C, YIL124W, YPR140W, YPL057C
GO:0015914	phospholipid transport	0.452701	3	20	YAL010C, YIL048W, YMR079W
GO:0006793	phosphorus metabolic process	0.1824	93	694	YKL168C, YMR180C, YPL258C, YNL307C, YLR113W, YKL166C, YHR033W, YDR247W, YOL071W, YFL060C, YNL032W, YPL219W, YMR001C, YLR459W, YBL015W, YPR054W, YNL025C, YOL100W, YMR278W, YML035C, YGR244C, YDR196C, YGL234W, YDR460W, YOL045W, YFR047C, YLR019W, YDL081C, YDR428C, YBL060W, YLR433C, YGL008C, YMR096W, YLR347C, YLR386W, YIL066C, YKL035W, YMR079W, YHR004C, YPL141C, YFR034C, YDL134C, YPR191W, YDL230W, YJL…
GO:0016310	phosphorylation	0.0766996	46	305	YBR156C, YDR122W, YKL168C, YKL116C, YPL258C, YKL161C, YNL307C, YLR113W, YIL111W, YAL038W, YKL166C, YHR033W, YDR247W, YDL214C, YOL071W, YPL219W, YMR001C, YMR256C, YPR054W, YDR178W, YNL025C, YPL236C, YPR140W, YOL100W, YML051W, YJL006C, YDR196C, YDL017W, YFR007W, YDR460W, YAR018C, YOL045W, YDL101C, YDL081C, YGL158W, YLR386W, YPL141C, YFR033C, YDL166C, YDR529C, YCR033W, YPR191W, YLR079W, YLR446W, YJL…
GO:0016129	phytosteroid biosynthetic process	0.68622	3	28	YMR134W, YMR202W, YGR060W
GO:0016128	phytosteroid metabolic process	0.731389	3	30	YMR134W, YMR202W, YGR060W
GO:0034727	piecemeal microautophagy of nucleus	0.771281	3	32	YBL058W, YMR159C, YGL212W
GO:0046148	pigment biosynthetic process	0.185127	5	25	YKR069W, YGL234W, YDL120W, YML035C, YER014W
GO:0042440	pigment metabolic process	0.207697	5	26	YKR069W, YGL234W, YDL120W, YML035C, YER014W
GO:0007009	plasma membrane organization	0.549586	3	23	YMR251W-A, YBR086C, YMR079W
GO:0016973	poly(A)+ mRNA export from nucleus	0.252614	4	21	YCL011C, YNL004W, YGL092W, YKR082W
GO:0043634	polyadenylation-dependent ncRNA catabolic process	0.696924	2	19	YCR035C, YHR081W
GO:0043633	polyadenylation-dependent RNA catabolic process	0.749113	2	21	YCR035C, YHR081W
GO:0071051	polyadenylation-dependent snoRNA 3'-end processing	0.52751	2	14	YCR035C, YHR081W
GO:0019751	polyol metabolic process	0.875183	2	28	YPL180W, YDR207C
GO:0000271	polysaccharide biosynthetic process	0.459152	6	44	YJL174W, YGR166W, YKL035W, YPL219W, YOL045W, YOR299W
GO:0000272	polysaccharide catabolic process	0.277252	3	15	YIL162W, YOL116W, YER109C
GO:0005976	polysaccharide metabolic process	0.113204	12	67	YKL035W, YLR300W, YPL219W, YBL058W, YOL045W, YFR003C, YER109C, YOR299W, YIL162W, YGR166W, YJL174W, YOL116W
GO:0006779	porphyrin-containing compound biosynthetic process	0.242234	3	14	YKR069W, YDL120W, YER014W
GO:0006778	porphyrin-containing compound metabolic process	0.277252	3	15	YKR069W, YDL120W, YER014W
GO:0051099	positive regulation of binding	0.161632	2	6	YOR269W, YPL024W
GO:0048518	positive regulation of biological process	0.60071	65	541	YGL073W, YER040W, YLR113W, YHR119W, YMR033W, YOL116W, YGR167W, YOL071W, YMR001C, YDL234C, YNL025C, YDL020C, YIL062C, YOR064C, YLR403W, YDL081C, YMR153W, YBL060W, YER122C, YJL056C, YLR386W, YPL230W, YGL209W, YGL092W, YBR170C, YFR034C, YIL073C, YOL135C, YOL112W, YJL115W, YOR269W, YNR023W, YER155C, YJR045C, YDR189W, YFR003C, YDR207C, YOR140W, YIL036W, YGL048C, YPL070W, YKR082W, YDR363W, YGR070W, YDR…
GO:0009891	positive regulation of biosynthetic process	0.67565	37	319	YJL115W, YGL073W, YNR023W, YER040W, YLR113W, YDR207C, YOR140W, YMR033W, YOL116W, YOL071W, YIL036W, YNL025C, YGL048C, YKR082W, YDR512C, YJL006C, YDL020C, YDR253C, YOL108C, YOR064C, YOR094W, YLR403W, YKL015W, YLR455W, YMR153W, YBL060W, YJL056C, YPL230W, YGL209W, YGL092W, YLR289W, YER109C, YFR034C, YGL071W, YOL135C, YPL116W, YDR009W
GO:0045913	positive regulation of carbohydrate metabolic process	0.352641	2	10	YOL116W, YER109C
GO:0009896	positive regulation of catabolic process	0.512285	4	30	YKL015W, YOL116W, YER109C, YDL020C
GO:0043085	positive regulation of catalytic activity	0.131619	17	104	YLR386W, YOR269W, YMR235C, YER155C, YJR045C, YDL234C, YFR003C, YOR370C, YPL070W, YJL044C, YPR088C, YDL081C, YOL112W, YBL060W, YGR070W, YER122C, YBR260C
GO:0045787	positive regulation of cell cycle	0.512285	4	30	YHR014W, YMR001C, YDL017W, YDR207C
GO:0090068	positive regulation of cell cycle process	0.512285	4	30	YHR014W, YMR001C, YDL017W, YDR207C
GO:0051781	positive regulation of cell division	0.443875	2	12	YDL017W, YDR207C
GO:0030307	positive regulation of cell growth	0.256762	2	8	YOL116W, YER109C
GO:0033240	positive regulation of cellular amine metabolic process	0.305014	2	9	YKL015W, YDR207C
GO:0045764	positive regulation of cellular amino acid metabolic process	0.161632	2	6	YKL015W, YDR207C
GO:0031328	positive regulation of cellular biosynthetic process	0.67565	37	319	YJL115W, YGL073W, YNR023W, YER040W, YLR113W, YDR207C, YOR140W, YMR033W, YOL116W, YOL071W, YIL036W, YNL025C, YGL048C, YKR082W, YDR512C, YJL006C, YDL020C, YDR253C, YOL108C, YOR064C, YOR094W, YLR403W, YKL015W, YLR455W, YMR153W, YBL060W, YJL056C, YPL230W, YGL209W, YGL092W, YLR289W, YER109C, YFR034C, YGL071W, YOL135C, YPL116W, YDR009W
GO:0010676	positive regulation of cellular carbohydrate metabolic process	0.352641	2	10	YOL116W, YER109C
GO:0031331	positive regulation of cellular catabolic process	0.427668	4	27	YKL015W, YOL116W, YER109C, YDL020C
GO:0044089	positive regulation of cellular component biogenesis	0.84619	4	47	YML029W, YIL062C, YDR189W, YGL048C
GO:0051130	positive regulation of cellular component organization	0.852187	11	115	YJL115W, YMR001C, YIL062C, YDR189W, YGL048C, YHR119W, YDR207C, YML029W, YHR014W, YDL017W, YGR167W
GO:0031325	positive regulation of cellular metabolic process	0.621892	46	387	YJL115W, YGL073W, YNR023W, YJR045C, YER040W, YFR003C, YLR113W, YHR119W, YDR207C, YOR140W, YMR033W, YOL116W, YOL071W, YIL036W, YNL025C, YGL048C, YKR082W, YDR363W, YDR512C, YJL006C, YDL020C, YDL017W, YDR253C, YOL108C, YOR094W, YOR064C, YLR403W, YKL015W, YLR455W, YDL081C, YMR153W, YBL060W, YJL056C, YLR386W, YPL230W, YGL209W, YGL092W, YLR289W, YER109C, YFR034C, YIL073C, YCR033W, YOL135C, YGL071W, YPL…
GO:0048522	positive regulation of cellular process	0.75535	53	466	YJL115W, YGL073W, YNR023W, YJR045C, YER040W, YFR003C, YDR189W, YLR113W, YHR119W, YDR207C, YOR140W, YMR033W, YOL116W, YGR167W, YOL071W, YMR001C, YIL036W, YNL025C, YGL048C, YKR082W, YDR363W, YDR512C, YJL006C, YDL020C, YDL017W, YDR253C, YIL062C, YOL108C, YOR094W, YOR064C, YML029W, YKL015W, YLR403W, YDL081C, YLR455W, YHR014W, YMR153W, YBL060W, YJL056C, YLR386W, YPL230W, YGL209W, YBR170C, YGL092W, YLR…
GO:0032270	positive regulation of cellular protein metabolic process	0.718159	8	75	YJL115W, YLR289W, YHR119W, YIL073C, YDL081C, YDR363W, YDL020C, YJL006C
GO:1903310	positive regulation of chromatin modification	0.52751	2	14	YJL115W, YHR119W
GO:2001252	positive regulation of chromosome organization	0.486049	3	21	YJL115W, YHR014W, YHR119W
GO:0051495	positive regulation of cytoskeleton organization	0.969153	2	41	YMR001C, YIL062C
GO:0032786	positive regulation of DNA-templated transcription, elongation	0.555272	5	40	YJL115W, YLR455W, YJL006C, YGL048C, YOR064C
GO:0090033	positive regulation of filamentous growth	0.418491	3	19	YGL209W, YOL116W, YER109C
GO:1900430	positive regulation of filamentous growth of a population of unicellular organisms	0.418491	3	19	YGL209W, YOL116W, YER109C
GO:0010628	positive regulation of gene expression	0.712351	35	307	YJL115W, YGL073W, YNR023W, YER040W, YLR113W, YDR207C, YOR140W, YMR033W, YOL116W, YOL071W, YIL036W, YNL025C, YGL048C, YKR082W, YDR512C, YJL006C, YDL020C, YDR253C, YOL108C, YOR064C, YLR403W, YKL015W, YLR455W, YMR153W, YJL056C, YPL230W, YGL209W, YGL092W, YLR289W, YER109C, YFR034C, YGL071W, YOL135C, YPL116W, YDR009W
GO:0045927	positive regulation of growth	0.452701	3	20	YGL209W, YOL116W, YER109C
GO:0070786	positive regulation of growth of unicellular organism as a thread of attached cells	0.566012	2	15	YOL116W, YER109C
GO:0043547	positive regulation of GTPase activity	0.0409827	12	57	YMR235C, YER155C, YDL234C, YOR370C, YPL070W, YJL044C, YPR088C, YOL112W, YBL060W, YGR070W, YER122C, YBR260C
GO:0035066	positive regulation of histone acetylation	0.0762817	2	4	YJL115W, YHR119W
GO:0031058	positive regulation of histone modification	0.399069	2	11	YJL115W, YHR119W
GO:0051345	positive regulation of hydrolase activity	0.0407021	15	76	YOR269W, YMR235C, YER155C, YJR045C, YDL234C, YFR003C, YOR370C, YPL070W, YJL044C, YPR088C, YOL112W, YBL060W, YGR070W, YER122C, YBR260C
GO:2000219	positive regulation of invasive growth in response to glucose limitation	0.352641	2	10	YOL116W, YER109C
GO:0036095	positive regulation of invasive growth in response to glucose limitation by positive regulation of transcription from RNA polymerase II promoter	0.0414912	2	3	YOL116W, YER109C
GO:0033674	positive regulation of kinase activity	0.52751	2	14	YLR386W, YDL081C
GO:0046889	positive regulation of lipid biosynthetic process	0.175041	3	12	YBL060W, YOR094W, YDR207C
GO:0045834	positive regulation of lipid metabolic process	0.277252	3	15	YBL060W, YOR094W, YDR207C
GO:0010557	positive regulation of macromolecule biosynthetic process	0.719685	35	308	YJL115W, YGL073W, YNR023W, YER040W, YLR113W, YDR207C, YOR140W, YMR033W, YOL116W, YOL071W, YIL036W, YNL025C, YGL048C, YKR082W, YDR512C, YJL006C, YDL020C, YDR253C, YOL108C, YOR064C, YLR403W, YKL015W, YLR455W, YMR153W, YJL056C, YPL230W, YGL209W, YGL092W, YLR289W, YER109C, YFR034C, YGL071W, YOL135C, YPL116W, YDR009W
GO:0010604	positive regulation of macromolecule metabolic process	0.772203	41	367	YJL115W, YGL073W, YNR023W, YJR045C, YER040W, YLR113W, YHR119W, YDR207C, YOR140W, YMR033W, YOL116W, YOL071W, YIL036W, YNL025C, YGL048C, YKR082W, YDR363W, YDR512C, YJL006C, YDL020C, YDL017W, YDR253C, YOL108C, YOR064C, YLR403W, YKL015W, YLR455W, YDL081C, YMR153W, YJL056C, YPL230W, YGL209W, YGL092W, YLR289W, YER109C, YFR034C, YIL073C, YGL071W, YOL135C, YPL116W, YDR009W
GO:0051446	positive regulation of meiotic cell cycle	0.208641	2	7	YDL017W, YDR207C
GO:0045836	positive regulation of meiotic nuclear division	0.161632	2	6	YDL017W, YDR207C
GO:0009893	positive regulation of metabolic process	0.441555	58	461	YOR269W, YJL115W, YGL073W, YER155C, YNR023W, YJR045C, YER040W, YFR003C, YLR113W, YHR119W, YDR207C, YOR140W, YMR033W, YOL116W, YOL071W, YDL234C, YIL036W, YPL070W, YNL025C, YGL048C, YKR082W, YDR363W, YDR512C, YGR070W, YJL006C, YDL020C, YDL017W, YDR253C, YOL108C, YOR370C, YOR094W, YOR064C, YKL015W, YJL044C, YLR403W, YPR088C, YDL081C, YLR455W, YMR153W, YBL060W, YER122C, YJL056C, YLR386W, YMR235C, YPL…
GO:0044093	positive regulation of molecular function	0.0816058	19	111	YOR269W, YER155C, YJR045C, YFR003C, YOR370C, YPL024W, YJL044C, YPR088C, YDL081C, YBL060W, YER122C, YMR235C, YLR386W, YDL234C, YGL048C, YPL070W, YOL112W, YGR070W, YBR260C
GO:0051173	positive regulation of nitrogen compound metabolic process	0.605647	36	302	YJL115W, YGL073W, YNR023W, YJR045C, YER040W, YLR113W, YDR207C, YOR140W, YMR033W, YOL116W, YOL071W, YIL036W, YNL025C, YGL048C, YKR082W, YDR512C, YJL006C, YDL020C, YDL017W, YDR253C, YOL108C, YOR064C, YLR403W, YKL015W, YLR455W, YMR153W, YJL056C, YPL230W, YGL209W, YGL092W, YER109C, YFR034C, YGL071W, YOL135C, YPL116W, YDR009W
GO:0051785	positive regulation of nuclear division	0.305014	2	9	YDL017W, YDR207C
GO:1903508	positive regulation of nucleic acid-templated transcription	0.484083	34	272	YJL115W, YGL073W, YNR023W, YER040W, YLR113W, YDR207C, YOR140W, YMR033W, YOL116W, YOL071W, YIL036W, YNL025C, YGL048C, YKR082W, YDR512C, YJL006C, YDL020C, YDR253C, YOL108C, YOR064C, YLR403W, YKL015W, YLR455W, YMR153W, YJL056C, YPL230W, YGL209W, YGL092W, YFR034C, YER109C, YGL071W, YOL135C, YPL116W, YDR009W
GO:0045935	positive regulation of nucleobase-containing compound metabolic process	0.579929	36	299	YJL115W, YGL073W, YNR023W, YJR045C, YER040W, YLR113W, YDR207C, YOR140W, YMR033W, YOL116W, YOL071W, YIL036W, YNL025C, YGL048C, YKR082W, YDR512C, YJL006C, YDL020C, YDL017W, YDR253C, YOL108C, YOR064C, YLR403W, YKL015W, YLR455W, YMR153W, YJL056C, YPL230W, YGL209W, YGL092W, YER109C, YFR034C, YGL071W, YOL135C, YPL116W, YDR009W
GO:0010638	positive regulation of organelle organization	0.845617	8	86	YJL115W, YHR014W, YMR001C, YIL062C, YDR189W, YDL017W, YHR119W, YDR207C
GO:2000758	positive regulation of peptidyl-lysine acetylation	0.0762817	2	4	YJL115W, YHR119W
GO:0045937	positive regulation of phosphate metabolic process	0.14991	8	43	YLR386W, YFR003C, YFR034C, YOR094W, YDR207C, YDL081C, YCR033W, YBL060W
GO:0010513	positive regulation of phosphatidylinositol biosynthetic process	0.0414912	2	3	YBL060W, YOR094W
GO:0071073	positive regulation of phospholipid biosynthetic process	0.0441098	3	7	YBL060W, YOR094W, YDR207C
GO:1903727	positive regulation of phospholipid metabolic process	0.0441098	3	7	YBL060W, YOR094W, YDR207C
GO:0010562	positive regulation of phosphorus metabolic process	0.14991	8	43	YLR386W, YFR003C, YFR034C, YOR094W, YDR207C, YDL081C, YCR033W, YBL060W
GO:0042327	positive regulation of phosphorylation	0.608253	3	25	YLR386W, YDL081C, YCR033W
GO:1901985	positive regulation of protein acetylation	0.0762817	2	4	YJL115W, YHR119W
GO:0031334	positive regulation of protein complex assembly	0.759285	4	41	YML029W, YIL062C, YDR189W, YGL048C
GO:0051247	positive regulation of protein metabolic process	0.771045	8	79	YJL115W, YLR289W, YHR119W, YIL073C, YDL081C, YDR363W, YDL020C, YJL006C
GO:1903322	positive regulation of protein modification by small protein conjugation or removal	0.486757	2	13	YIL073C, YDR363W
GO:0031401	positive regulation of protein modification process	0.555272	5	40	YIL073C, YJL115W, YDL081C, YDR363W, YHR119W
GO:0033235	positive regulation of protein sumoylation	0.116986	2	5	YIL073C, YDR363W
GO:2000222	positive regulation of pseudohyphal growth	0.208641	2	7	YOL116W, YER109C
GO:1900461	positive regulation of pseudohyphal growth by positive regulation of transcription from RNA polymerase II promoter	0.0414912	2	3	YOL116W, YER109C
GO:0048584	positive regulation of response to stimulus	0.933671	2	34	YCR033W, YGL209W
GO:1902680	positive regulation of RNA biosynthetic process	0.484083	34	272	YJL115W, YGL073W, YNR023W, YER040W, YLR113W, YDR207C, YOR140W, YMR033W, YOL116W, YOL071W, YIL036W, YNL025C, YGL048C, YKR082W, YDR512C, YJL006C, YDL020C, YDR253C, YOL108C, YOR064C, YLR403W, YKL015W, YLR455W, YMR153W, YJL056C, YPL230W, YGL209W, YGL092W, YFR034C, YER109C, YGL071W, YOL135C, YPL116W, YDR009W
GO:0051254	positive regulation of RNA metabolic process	0.548603	34	279	YJL115W, YGL073W, YNR023W, YER040W, YLR113W, YDR207C, YOR140W, YMR033W, YOL116W, YOL071W, YIL036W, YNL025C, YGL048C, YKR082W, YDR512C, YJL006C, YDL020C, YDR253C, YOL108C, YOR064C, YLR403W, YKL015W, YLR455W, YMR153W, YJL056C, YPL230W, YGL209W, YGL092W, YFR034C, YER109C, YGL071W, YOL135C, YPL116W, YDR009W
GO:2000883	positive regulation of starch catabolic process	0.0150599	2	2	YOL116W, YER109C
GO:0035957	positive regulation of starch catabolic process by positive regulation of transcription from RNA polymerase II promoter	0.0150599	2	2	YOL116W, YER109C
GO:2000906	positive regulation of starch metabolic process	0.0150599	2	2	YOL116W, YER109C
GO:0000411	positive regulation of transcription by galactose	0.208641	2	7	YNL025C, YDR009W
GO:0051039	positive regulation of transcription during meiosis	0.0150599	2	2	YNL025C, YDR207C
GO:0032968	positive regulation of transcription elongation from RNA polymerase II promoter	0.661196	4	36	YJL115W, YLR455W, YGL048C, YOR064C
GO:0045944	positive regulation of transcription from RNA polymerase II promoter	0.333381	31	232	YDR253C, YJL115W, YGL073W, YNR023W, YER040W, YOL108C, YLR113W, YDR207C, YOR064C, YKL015W, YLR403W, YLR455W, YOR140W, YMR033W, YOL116W, YOL071W, YJL056C, YPL230W, YGL209W, YIL036W, YER109C, YNL025C, YFR034C, YGL048C, YKR082W, YOL135C, YGL071W, YDR512C, YDL020C, YPL116W, YDR009W
GO:0010673	positive regulation of transcription from RNA polymerase II promoter during meiosis	0.0150599	2	2	YNL025C, YDR207C
GO:0061393	positive regulation of transcription from RNA polymerase II promoter in response to osmotic stress	0.256762	2	8	YOL116W, YLR113W
GO:0036003	positive regulation of transcription from RNA polymerase II promoter in response to stress	0.172745	6	31	YNR023W, YGL071W, YOL116W, YDL020C, YJL056C, YLR113W
GO:1901522	positive regulation of transcription from RNA polymerase II promoter involved in cellular response to chemical stimulus	0.381794	5	33	YPL230W, YIL036W, YOL116W, YDL020C, YDR009W
GO:0045893	positive regulation of transcription, DNA-templated	0.484083	34	272	YJL115W, YGL073W, YNR023W, YER040W, YLR113W, YDR207C, YOR140W, YMR033W, YOL116W, YOL071W, YIL036W, YNL025C, YGL048C, YKR082W, YDR512C, YJL006C, YDL020C, YDR253C, YOL108C, YOR064C, YLR403W, YKL015W, YLR455W, YMR153W, YJL056C, YPL230W, YGL209W, YGL092W, YFR034C, YER109C, YGL071W, YOL135C, YPL116W, YDR009W
GO:0051347	positive regulation of transferase activity	0.667615	2	18	YLR386W, YDL081C
GO:0045727	positive regulation of translation	0.917879	2	32	YLR289W, YJL006C
GO:0051050	positive regulation of transport	0.709478	3	29	YGL071W, YDR189W, YGR167W
GO:0006892	post-Golgi vesicle-mediated transport	0.513789	9	71	YMR197C, YMR079W, YDR484W, YPL070W, YOR299W, YOR036W, YLR114C, YJR125C, YML097C
GO:0010608	posttranscriptional regulation of gene expression	0.329215	18	130	YLR398C, YOL045W, YOR051C, YER165W, YOR302W, YNL310C, YKL204W, YBL032W, YPL040C, YJL062W-A, YLR289W, YGR285C, YMR064W, YDL134C, YGL049C, YOR076C, YHR132W-A, YJL006C
GO:0000973	posttranscriptional tethering of RNA polymerase II gene DNA at nuclear periphery	0.242234	3	14	YHR081W, YGL092W, YKR082W
GO:0071805	potassium ion transmembrane transport	0.305014	2	9	YDR456W, YJL093C
GO:0006813	potassium ion transport	0.312704	3	16	YJL094C, YDR456W, YJL093C
GO:0036388	pre-replicative complex assembly	0.418491	3	19	YJL194W, YML065W, YNL182C
GO:1902299	pre-replicative complex assembly involved in cell cycle DNA replication	0.418491	3	19	YJL194W, YML065W, YNL182C
GO:0006267	pre-replicative complex assembly involved in nuclear cell cycle DNA replication	0.418491	3	19	YJL194W, YML065W, YNL182C
GO:0044238	primary metabolic process	0.797154	367	3063	YBR223C, YMR202W, YKL168C, YDL190C, YMR290C, YLR126C, YLR035C, YHR210C, YHR119W, YOL093W, YKL166C, YHR033W, YML082W, YOL071W, YFL030W, YFL060C, YPL219W, YOR299W, YNL025C, YJL111W, YJL010C, YJL081C, YOR057W, YLR381W, YPL104W, YFL016C, YFR052W, YPR190C, YDR196C, YMR142C, YOL045W, YFR006W, YLR403W, YLR245C, YPR007C, YMR153W, YOR250C, YGL209W, YGL092W, YBR170C, YMR079W, YDL134C, YDL040C, YMR059W, YBR…
GO:0006561	proline biosynthetic process	0.161632	2	6	YER023W, YHR033W
GO:0006560	proline metabolic process	0.0642785	3	8	YKL015W, YER023W, YHR033W
GO:0010498	proteasomal protein catabolic process	0.0546756	25	147	YDL190C, YBR105C, YBL058W, YFR003C, YML029W, YER094C, YDR328C, YOR249C, YJL030W, YAL047C, YDR161W, YDR254W, YBR170C, YDL008W, YFR010W, YGL048C, YDL134C, YNL116W, YLR381W, YDR411C, YOR157C, YDL020C, YFL009W, YNL164C, YDR330W
GO:0010499	proteasomal ubiquitin-independent protein catabolic process	0.486757	2	13	YER094C, YOR157C
GO:0043248	proteasome assembly	0.512285	4	30	YGL008C, YLR021W, YOR056C, YGL048C
GO:0043161	proteasome-mediated ubiquitin-dependent protein catabolic process	0.0712884	24	144	YDL190C, YBR105C, YBL058W, YFR003C, YML029W, YER094C, YDR328C, YOR249C, YJL030W, YAL047C, YDR161W, YDR254W, YBR170C, YDL008W, YGL048C, YDL134C, YNL116W, YLR381W, YDR411C, YOR157C, YDL020C, YFL009W, YNL164C, YDR330W
GO:0006473	protein acetylation	0.211823	9	54	YNL136W, YJL115W, YOL148C, YHR119W, YOR064C, YJL081C, YDL040C, YPL254W, YPR051W
GO:0043543	protein acylation	0.367707	9	63	YNL136W, YJL115W, YOL148C, YHR119W, YOR064C, YJL081C, YDL040C, YPL254W, YPR051W
GO:0008213	protein alkylation	0.701132	5	47	YDR257C, YBR009C, YBR030W, YNL092W, YHR119W
GO:0046777	protein autophosphorylation	0.566012	2	15	YDR122W, YPR054W
GO:0030163	protein catabolic process	0.149259	37	254	YDL190C, YBR105C, YMR171C, YFR003C, YNL307C, YDR328C, YJR052W, YOR249C, YAL047C, YDL008W, YPR024W, YGL048C, YPL096W, YLR381W, YDR411C, YFL016C, YJL048C, YFR052W, YOR157C, YDL020C, YFL009W, YDR330W, YBL058W, YML029W, YER094C, YLR417W, YJL030W, YDR254W, YDR161W, YBR170C, YFR010W, YJL047C, YNL116W, YDL134C, YKR087C, YNL164C, YJR062C
GO:0006461	protein complex assembly	0.258836	42	309	YOR145C, YJL115W, YFL023W, YIL090W, YBR009C, YDR189W, YFR046C, YNR018W, YDR328C, YOL071W, YLL018C-A, YAL047C, YMR001C, YOR265W, YGR082W, YGL048C, YJL081C, YOR057W, YPR140W, YIL034C, YDR512C, YJL003W, YOR056C, YIL157C, YIL062C, YLR021W, YML029W, YPR088C, YGL008C, YLR347C, YBR215W, YDR254W, YJL062W-A, YGR241C, YKL053C-A, YDR375C, YGR166W, YNL116W, YNR020C, YAL010C, YDR529C, YGR080W
GO:0070271	protein complex biogenesis	0.34322	42	320	YOR145C, YJL115W, YFL023W, YIL090W, YBR009C, YDR189W, YFR046C, YNR018W, YDR328C, YOL071W, YLL018C-A, YAL047C, YMR001C, YOR265W, YGR082W, YGL048C, YJL081C, YOR057W, YPR140W, YIL034C, YDR512C, YJL003W, YOR056C, YIL157C, YIL062C, YLR021W, YML029W, YPR088C, YGL008C, YLR347C, YBR215W, YDR254W, YJL062W-A, YGR241C, YKL053C-A, YDR375C, YGR166W, YNL116W, YNR020C, YAL010C, YDR529C, YGR080W
GO:0043241	protein complex disassembly	0.732141	7	67	YJL115W, YGR080W, YBR170C, YMR033W, YIL034C, YOR051C, YDR172W
GO:0031503	protein complex localization	0.172745	6	31	YJR072C, YGL092W, YNL189W, YJR091C, YOR262W, YKR082W
GO:0071822	protein complex subunit organization	0.259049	60	450	YOR145C, YJL115W, YFL023W, YIL090W, YBR009C, YDR189W, YFR046C, YNR018W, YDR328C, YMR033W, YOL071W, YLL018C-A, YAL047C, YNL032W, YMR001C, YOR265W, YGR082W, YDR172W, YGL048C, YJL081C, YOR057W, YPR140W, YIL034C, YDR512C, YJL003W, YOR056C, YDL161W, YIL157C, YML041C, YNL090W, YOR043W, YOR304C-A, YIL062C, YLR021W, YOR051C, YOR094W, YBL031W, YML029W, YPR088C, YMR153W, YGL008C, YDR485C, YLR347C, YBR215W,…
GO:0006476	protein deacetylation	0.793386	2	23	YCR033W, YPL116W
GO:0035601	protein deacylation	0.793386	2	23	YCR033W, YPL116W
GO:0006470	protein dephosphorylation	0.682497	5	46	YDL134C, YNL032W, YDL230W, YFR003C, YHR004C
GO:0051261	protein depolymerization	0.696924	2	19	YGR080W, YIL034C
GO:0016926	protein desumoylation	0.0276945	3	6	YMR153W, YPL020C, YLR347C
GO:0006611	protein export from nucleus	0.636058	2	17	YHR005C, YGL238W
GO:0006457	protein folding	0.672457	11	98	YPL106C, YJR045C, YOR027W, YGR285C, YPR024W, YJL111W, YFL016C, YJL008C, YCR069W, YML130C, YNL310C
GO:0006486	protein glycosylation	0.960017	4	63	YPL053C, YBL082C, YDR245W, YDL093W
GO:0017038	protein import	0.252969	17	116	YMR235C, YDR265W, YGL092W, YMR026C, YJR045C, YGR082W, YPR024W, YIR004W, YKR082W, YJL143W, YAL010C, YMR153W, YNL214W, YNL189W, YNR017W, YNL310C, YLR347C
GO:0030150	protein import into mitochondrial matrix	0.0890956	5	20	YJL143W, YJR045C, YGR082W, YNR017W, YNL310C
GO:0006606	protein import into nucleus	0.609275	6	51	YMR235C, YMR153W, YGL092W, YNL189W, YKR082W, YLR347C
GO:0016558	protein import into peroxisome matrix	0.224631	4	20	YDR265W, YNL214W, YMR026C, YIR004W
GO:0006497	protein lipidation	0.894982	3	41	YLR459W, YMR159C, YDR437W
GO:0008104	protein localization	0.283334	86	660	YDR265W, YIL090W, YMR159C, YPL010W, YOR036W, YPL066W, YGR167W, YML097C, YNR049C, YKL154W, YMR001C, YLR440C, YPR024W, YOR299W, YNL189W, YNL041C, YML041C, YLR360W, YGL200C, YKR093W, YPL158C, YPR007C, YMR153W, YBL060W, YLR417W, YER122C, YLR347C, YLR386W, YGL092W, YBR170C, YMR197C, YMR079W, YDR484W, YAL010C, YOR185C, YJR091C, YJL157C, YBR105C, YMR171C, YNL106C, YIL048W, YJR045C, YMR026C, YFR003C, YDR…
GO:0097271	protein localization to bud neck	0.0642785	3	8	YNL116W, YPL158C, YPL066W
GO:0034502	protein localization to chromosome	0.427668	4	27	YPR007C, YMR153W, YHR014W, YDR254W
GO:0071459	protein localization to chromosome, centromeric region	0.0826005	4	14	YPR007C, YMR153W, YHR014W, YDR254W
GO:0070972	protein localization to endoplasmic reticulum	0.920308	3	44	YPR088C, YKL154W, YGL200C
GO:0036010	protein localization to endosome	0.116986	2	5	YPL070W, YML097C
GO:0072657	protein localization to membrane	0.735582	11	103	YBR086C, YKL154W, YGL092W, YIL090W, YMR079W, YOR370C, YDR375C, YPR088C, YAL010C, YNL189W, YLR347C
GO:0070585	protein localization to mitochondrion	0.349443	9	62	YJR045C, YGR082W, YPR024W, YDR375C, YBR230C, YJL143W, YAL010C, YNL310C, YNR017W
GO:0090435	protein localization to nuclear envelope	0.161632	2	6	YGL092W, YIL090W
GO:0034504	protein localization to nucleus	0.133285	12	69	YMR235C, YGL092W, YIL090W, YBR170C, YFR003C, YKR082W, YJR072C, YMR153W, YNL189W, YJL157C, YOR262W, YLR347C
GO:0033365	protein localization to organelle	0.50385	40	323	YBR105C, YMR171C, YDR265W, YMR026C, YIL090W, YJR045C, YMR159C, YFR003C, YIR004W, YJR072C, YOR262W, YML097C, YKL154W, YGR082W, YPR024W, YPL070W, YKR082W, YJR126C, YNL189W, YML041C, YNL041C, YGL200C, YPR088C, YPR007C, YHR014W, YMR153W, YLR417W, YNL310C, YNR017W, YLR347C, YMR235C, YDR254W, YBR170C, YGL092W, YDR375C, YJL143W, YBR230C, YAL010C, YNL214W, YJL157C
GO:0072662	protein localization to peroxisome	0.252614	4	21	YDR265W, YNL214W, YMR026C, YIR004W
GO:0072659	protein localization to plasma membrane	0.696924	2	19	YBR086C, YMR079W
GO:0072665	protein localization to vacuole	0.8545	8	87	YNL041C, YML041C, YBR105C, YMR171C, YMR159C, YJR126C, YLR417W, YML097C
GO:0051604	protein maturation	0.504027	6	46	YNR020C, YGL045W, YJL156C, YOR275C, YPR024W, YPL236C
GO:0019538	protein metabolic process	0.453071	164	1322	YKL168C, YDL190C, YNL307C, YHR119W, YKL166C, YOL071W, YGR220C, YPL219W, YPR054W, YPR024W, YNL025C, YJL111W, YJL081C, YOR057W, YLR381W, YPL104W, YFL016C, YJL008C, YFR052W, YBR282W, YMR142C, YOL045W, YBL082C, YFR006W, YDL081C, YPL118W, YMR153W, YLR417W, YHR147C, YDL184C, YLR347C, YBL032W, YER087W, YBR170C, YHR004C, YDL134C, YIL073C, YDL040C, YBR030W, YOR076C, YJL157C, YJL115W, YDR122W, YKL116C, YLR…
GO:0006479	protein methylation	0.701132	5	47	YDR257C, YBR009C, YBR030W, YNL092W, YHR119W
GO:0032446	protein modification by small protein conjugation	0.572208	17	141	YJL115W, YDL190C, YDR265W, YDL008W, YMR026C, YGL211W, YLR394W, YJL047C, YNL116W, YOR057W, YDR328C, YIL073C, YAR007C, YDR363W, YJR052W, YOR249C, YFL009W
GO:0070647	protein modification by small protein conjugation or removal	0.524518	21	170	YJL115W, YDL190C, YDR265W, YMR026C, YGL211W, YDR328C, YAR007C, YMR153W, YJR052W, YOR249C, YLR347C, YDL008W, YFR010W, YLR394W, YJL047C, YIL073C, YOR057W, YNL116W, YDR363W, YPL020C, YFL009W
GO:0070646	protein modification by small protein removal	0.512285	4	30	YMR153W, YPL020C, YFR010W, YLR347C
GO:0036211	protein modification process	0.548958	80	656	YKL168C, YDL190C, YDR265W, YMR159C, YGL211W, YNL307C, YLR113W, YHR119W, YJR052W, YKL166C, YDR247W, YOR249C, YNL092W, YOL071W, YNL136W, YNL032W, YPL219W, YMR001C, YLR459W, YPR054W, YOL148C, YNL025C, YJL081C, YOR057W, YOL100W, YDR460W, YOL045W, YBL082C, YOR064C, YDL081C, YMR153W, YLR347C, YHR004C, YPL141C, YDL134C, YDL040C, YIL073C, YDL230W, YBR030W, YJL157C, YBR156C, YJL115W, YDR122W, YKL116C, YMR…
GO:0006487	protein N-linked glycosylation	0.926172	2	33	YPL053C, YDR245W
GO:0006468	protein phosphorylation	0.24263	27	191	YBR156C, YDR122W, YKL168C, YKL116C, YDR460W, YAR018C, YOL045W, YKL161C, YNL307C, YLR113W, YDL101C, YDL081C, YGL158W, YKL166C, YDR247W, YDL214C, YPL219W, YMR001C, YPR054W, YPL141C, YNL025C, YPL236C, YOL100W, YLR079W, YJL006C, YJL157C, YDL017W
GO:0051258	protein polymerization	0.932246	4	57	YGR080W, YIL062C, YIL034C, YAL047C
GO:0016485	protein processing	0.458233	5	36	YNR020C, YGL045W, YJL156C, YOR275C, YPL236C
GO:0042026	protein refolding	0.277252	3	15	YPL106C, YFL016C, YJR045C
GO:0016925	protein sumoylation	0.348253	3	17	YIL073C, YDR363W, YLR394W
GO:0006605	protein targeting	0.674913	30	260	YNL041C, YML041C, YBR105C, YMR171C, YDR265W, YMR026C, YIL090W, YJR045C, YMR159C, YOR370C, YIR004W, YPR088C, YMR153W, YLR417W, YNR017W, YNL310C, YLR347C, YML097C, YMR235C, YKL154W, YGL092W, YGR082W, YPR024W, YKR082W, YJL143W, YBR230C, YAL010C, YJR126C, YNL214W, YNL189W
GO:0045047	protein targeting to ER	0.946558	2	36	YPR088C, YKL154W
GO:0006612	protein targeting to membrane	0.500936	7	54	YPR088C, YKL154W, YGL092W, YIL090W, YNL189W, YOR370C, YLR347C
GO:0006626	protein targeting to mitochondrion	0.361713	8	55	YJR045C, YGR082W, YPR024W, YBR230C, YJL143W, YAL010C, YNL310C, YNR017W
GO:0036228	protein targeting to nuclear inner membrane	0.161632	2	6	YGL092W, YIL090W
GO:0044744	protein targeting to nucleus	0.480364	7	53	YMR235C, YMR153W, YGL092W, YIL090W, YNL189W, YKR082W, YLR347C
GO:0006625	protein targeting to peroxisome	0.252614	4	21	YDR265W, YNL214W, YMR026C, YIR004W
GO:0006623	protein targeting to vacuole	0.845617	8	86	YNL041C, YML041C, YBR105C, YMR171C, YMR159C, YJR126C, YLR417W, YML097C
GO:0071806	protein transmembrane transport	0.343848	11	77	YDR265W, YMR026C, YJR045C, YGR082W, YPR024W, YIR004W, YJL143W, YAL010C, YNL214W, YNL310C, YNR017W
GO:0015031	protein transport	0.569036	64	528	YBR105C, YMR171C, YNL106C, YIL048W, YDR265W, YMR026C, YIL090W, YJR045C, YMR159C, YDR189W, YIR004W, YKL143W, YPL010W, YOR036W, YGR167W, YML097C, YNR049C, YKL154W, YLR440C, YGR082W, YPR024W, YOR299W, YCR032W, YOL062C, YKR082W, YJR126C, YNL189W, ART2, YNL041C, YML041C, YLR360W, YNL287W, YGL200C, YOR370C, YKR093W, YOR094W, YJL044C, YPR088C, YMR153W, YDR468C, YLR417W, YPR157W, YNR017W, YNL310C, YER122…
GO:0016567	protein ubiquitination	0.656737	13	114	YJL115W, YDL190C, YDR265W, YDL008W, YMR026C, YJL047C, YOR057W, YDR328C, YNL116W, YAR007C, YJR052W, YOR249C, YFL009W
GO:0042787	protein ubiquitination involved in ubiquitin-dependent protein catabolic process	0.512285	4	30	YNL116W, YDR328C, YJR052W, YFL009W
GO:0065004	protein-DNA complex assembly	0.473318	13	101	YBR215W, YJL115W, YDR254W, YBR009C, YJL194W, YML065W, YGL048C, YNL182C, YKL058W, YJL081C, YOR057W, YDR328C, YMR005W
GO:0032986	protein-DNA complex disassembly	0.383601	3	18	YJL115W, YJL092W, YMR033W
GO:0071824	protein-DNA complex subunit organization	0.608888	17	144	YML041C, YJL115W, YBR009C, YML065W, YDR328C, YMR033W, YMR005W, YDR485C, YBR215W, YDR254W, YJL194W, YGL048C, YJL081C, YKL058W, YNL182C, YOR057W, YJL092W
GO:0006508	proteolysis	0.108382	49	336	YDL190C, YBR105C, YMR171C, YJL156C, YFR003C, YDR328C, YJR052W, YOR249C, YAL047C, YNL239W, YDL008W, YPR024W, YGL048C, YPL236C, YPL096W, YLR381W, YDR411C, YFL016C, YJR126C, YFR052W, YJL048C, YOR275C, YOR157C, YDL020C, YFL009W, YPL246C, YDR330W, YBL058W, YFR006W, YML029W, YER094C, YMR153W, YLR417W, YJL030W, YLR347C, YDR254W, YDR161W, YBR170C, YFR010W, YJL047C, YNR020C, YNL116W, YDL134C, YGL045W, YPR…
GO:0051603	proteolysis involved in cellular protein catabolic process	0.101593	35	230	YDL190C, YBR105C, YMR171C, YFR003C, YDR328C, YJR052W, YOR249C, YAL047C, YDL008W, YPR024W, YGL048C, YPL096W, YLR381W, YDR411C, YFL016C, YJL048C, YFR052W, YOR157C, YDL020C, YFL009W, YDR330W, YBL058W, YER094C, YML029W, YLR417W, YJL030W, YDR254W, YDR161W, YBR170C, YFR010W, YJL047C, YNL116W, YDL134C, YKR087C, YNL164C
GO:0015992	proton transport	0.541232	7	56	YIL111W, YJL094C, YDR456W, YMR256C, YGL008C, YOR332W, YFR033C
GO:0007124	pseudohyphal growth	0.495886	9	70	YOR032C, YLR313C, YLR353W, YER109C, YDR207C, YOR140W, YDL230W, YOL116W, YHR143W
GO:0009113	purine nucleobase biosynthetic process	0.352641	2	10	YGL234W, YML035C
GO:0006144	purine nucleobase metabolic process	0.197524	4	19	YGL234W, YML035C, YOR128C, YDL238C
GO:0042451	purine nucleoside biosynthetic process	0.791792	4	43	YMR278W, YDR399W, YGL008C, YDR196C
GO:0006152	purine nucleoside catabolic process	0.0414912	2	3	YMR278W, YER043C
GO:0042278	purine nucleoside metabolic process	0.456784	16	124	YDR399W, YIL111W, YAL038W, YGL008C, YER043C, YOL071W, YBR196C, YMR256C, YDR178W, YFR033C, YPR140W, YMR278W, YDR529C, YPR191W, YLR446W, YDR196C
GO:0009127	purine nucleoside monophosphate biosynthetic process	0.555272	5	40	YGL234W, YDR399W, YML035C, YGL008C, YOR128C
GO:0009126	purine nucleoside monophosphate metabolic process	0.235523	16	107	YGL234W, YDR399W, YIL111W, YAL038W, YGL008C, YOL071W, YBR196C, YMR256C, YDR178W, YFR033C, YPR140W, YDR529C, YPR191W, YLR446W, YML035C, YOR128C
GO:0009144	purine nucleoside triphosphate metabolic process	0.196313	9	53	YMR256C, YDR178W, YFR033C, YIL111W, YPR140W, YDR529C, YPR191W, YGL008C, YOL071W
GO:0006164	purine nucleotide biosynthetic process	0.647751	6	53	YGL234W, YDR399W, YML035C, YGL008C, YOR128C, YDR196C
GO:0006163	purine nucleotide metabolic process	0.338717	17	123	YGL234W, YDR399W, YIL111W, YAL038W, YGL008C, YOL071W, YBR196C, YMR256C, YDR178W, YFR033C, YPR140W, YDR529C, YPR191W, YLR446W, YML035C, YDR196C, YOR128C
GO:0032261	purine nucleotide salvage	0.161632	2	6	YDR399W, YML035C
GO:0046129	purine ribonucleoside biosynthetic process	0.791792	4	43	YMR278W, YDR399W, YGL008C, YDR196C
GO:0046130	purine ribonucleoside catabolic process	0.0414912	2	3	YMR278W, YER043C
GO:0046128	purine ribonucleoside metabolic process	0.456784	16	124	YDR399W, YIL111W, YAL038W, YGL008C, YER043C, YOL071W, YBR196C, YMR256C, YDR178W, YFR033C, YPR140W, YMR278W, YDR529C, YPR191W, YLR446W, YDR196C
GO:0009168	purine ribonucleoside monophosphate biosynthetic process	0.555272	5	40	YGL234W, YDR399W, YML035C, YGL008C, YOR128C
GO:0009167	purine ribonucleoside monophosphate metabolic process	0.235523	16	107	YGL234W, YDR399W, YIL111W, YAL038W, YGL008C, YOL071W, YBR196C, YMR256C, YDR178W, YFR033C, YPR140W, YDR529C, YPR191W, YLR446W, YML035C, YOR128C
GO:0006166	purine ribonucleoside salvage	0.208641	2	7	YMR278W, YDR399W
GO:0009205	purine ribonucleoside triphosphate metabolic process	0.166844	9	51	YMR256C, YDR178W, YFR033C, YIL111W, YPR140W, YDR529C, YPR191W, YGL008C, YOL071W
GO:0009152	purine ribonucleotide biosynthetic process	0.589196	6	50	YGL234W, YDR399W, YML035C, YGL008C, YOR128C, YDR196C
GO:0009150	purine ribonucleotide metabolic process	0.28873	17	119	YGL234W, YDR399W, YIL111W, YAL038W, YGL008C, YOL071W, YBR196C, YMR256C, YDR178W, YFR033C, YPR140W, YDR529C, YPR191W, YLR446W, YML035C, YDR196C, YOR128C
GO:0072522	purine-containing compound biosynthetic process	0.669675	7	63	YGL234W, YMR278W, YDR399W, YML035C, YGL008C, YOR128C, YDR196C
GO:0072523	purine-containing compound catabolic process	0.0276945	3	6	YMR278W, YER043C, YDL238C
GO:0072521	purine-containing compound metabolic process	0.394085	20	151	YGL234W, YDR399W, YIL111W, YAL038W, YGL008C, YER043C, YDL238C, YOL071W, YBR196C, YMR256C, YDR178W, YFR033C, YPR140W, YMR278W, YDR529C, YPR191W, YML035C, YLR446W, YDR196C, YOR128C
GO:0043101	purine-containing compound salvage	0.114506	3	10	YMR278W, YDR399W, YML035C
GO:0019363	pyridine nucleotide biosynthetic process	0.383601	3	18	YDR428C, YOR209C, YFR047C
GO:0019362	pyridine nucleotide metabolic process	0.771045	8	79	YBR196C, YOR209C, YMR303C, YFR047C, YAL038W, YDL022W, YDR428C, YLR446W
GO:0072525	pyridine-containing compound biosynthetic process	0.192078	6	32	YFL060C, YNL334C, YDR428C, YOR209C, YFR047C, YMR096W
GO:0072524	pyridine-containing compound metabolic process	0.616226	11	94	YFL060C, YBR196C, YOR209C, YMR303C, YFR047C, YAL038W, YNL334C, YDL022W, YDR428C, YLR446W, YMR096W
GO:0042823	pyridoxal phosphate biosynthetic process	0.143714	3	11	YFL060C, YNL334C, YMR096W
GO:0042822	pyridoxal phosphate metabolic process	0.143714	3	11	YFL060C, YNL334C, YMR096W
GO:0008615	pyridoxine biosynthetic process	0.0642785	3	8	YFL060C, YNL334C, YMR096W
GO:0008614	pyridoxine metabolic process	0.0642785	3	8	YFL060C, YNL334C, YMR096W
GO:0006213	pyrimidine nucleoside metabolic process	0.399069	2	11	YLR245C, YKL216W
GO:0046131	pyrimidine ribonucleoside metabolic process	0.399069	2	11	YLR245C, YKL216W
GO:0072528	pyrimidine-containing compound biosynthetic process	0.231104	5	27	YLR245C, YFL060C, YKL216W, YNL334C, YPL258C
GO:0072527	pyrimidine-containing compound metabolic process	0.330468	5	31	YLR245C, YFL060C, YKL216W, YNL334C, YPL258C
GO:0006090	pyruvate metabolic process	0.776003	4	42	YAL038W, YBR196C, YLR446W, YGR193C
GO:1901663	quinone biosynthetic process	0.52751	2	14	YGR255C, YDR376W
GO:1901661	quinone metabolic process	0.52751	2	14	YGR255C, YDR376W
GO:0032482	Rab protein signal transduction	0.0396706	13	63	YMR235C, YER155C, YDL234C, YOR370C, YPL070W, YJL044C, YPR088C, YHR005C, YOL112W, YBL060W, YGR070W, YER122C, YBR260C
GO:0016601	Rac protein signal transduction	0.0396706	13	63	YMR235C, YER155C, YDL234C, YOR370C, YPL070W, YJL044C, YPR088C, YHR005C, YOL112W, YBL060W, YGR070W, YER122C, YBR260C
GO:0032484	Ral protein signal transduction	0.0396706	13	63	YMR235C, YER155C, YDL234C, YOR370C, YPL070W, YJL044C, YPR088C, YHR005C, YOL112W, YBL060W, YGR070W, YER122C, YBR260C
GO:0031291	Ran protein signal transduction	0.0396706	13	63	YMR235C, YER155C, YDL234C, YOR370C, YPL070W, YJL044C, YPR088C, YHR005C, YOL112W, YBL060W, YGR070W, YER122C, YBR260C
GO:0032486	Rap protein signal transduction	0.0396706	13	63	YMR235C, YER155C, YDL234C, YOR370C, YPL070W, YJL044C, YPR088C, YHR005C, YOL112W, YBL060W, YGR070W, YER122C, YBR260C
GO:0007265	Ras protein signal transduction	0.0718738	15	82	YMR235C, YER155C, YDL234C, YOR370C, YPL070W, YJL044C, YPR088C, YHR005C, YOL112W, YBL060W, YOL105C, YKL166C, YGR070W, YER122C, YBR260C
GO:2001057	reactive nitrogen species metabolic process	0.0762817	2	4	YKR034W, YER040W
GO:0072593	reactive oxygen species metabolic process	0.566012	2	15	YDR353W, YDR347W
GO:0035825	reciprocal DNA recombination	0.227804	9	55	YPL022W, YMR001C, YLR035C, YLR394W, YMR133W, YAR007C, YPR007C, YOR354C, YLR234W
GO:0007131	reciprocal meiotic recombination	0.227804	9	55	YPL022W, YMR001C, YLR035C, YLR394W, YMR133W, YAR007C, YPR007C, YOR354C, YLR234W
GO:0000725	recombinational repair	0.669675	7	63	YPL022W, YAR007C, YDR363W, YJL092W, YJR043C, YDL017W, YMR078C
GO:0000320	re-entry into mitotic cell cycle	0.305014	2	9	YGR271C-A, YIL122W
GO:0000321	re-entry into mitotic cell cycle after pheromone arrest	0.256762	2	8	YGR271C-A, YIL122W
GO:0032956	regulation of actin cytoskeleton organization	0.821905	3	35	YGR080W, YIL062C, YIL034C
GO:0030832	regulation of actin filament length	0.486049	3	21	YGR080W, YIL062C, YIL034C
GO:0030833	regulation of actin filament polymerization	0.486049	3	21	YGR080W, YIL062C, YIL034C
GO:0032970	regulation of actin filament-based process	0.821905	3	35	YGR080W, YIL062C, YIL034C
GO:0008064	regulation of actin polymerization or depolymerization	0.486049	3	21	YGR080W, YIL062C, YIL034C
GO:1902930	regulation of alcohol biosynthetic process	0.443875	2	12	YMR079W, YDR207C
GO:0022603	regulation of anatomical structure morphogenesis	0.793386	2	23	YLR313C, YPR054W
GO:0090066	regulation of anatomical structure size	0.752408	5	50	YLR403W, YGR080W, YIL062C, YIL034C, YDR156W
GO:0032012	regulation of ARF protein signal transduction	0.0396706	13	63	YMR235C, YER155C, YDL234C, YOR370C, YPL070W, YJL044C, YPR088C, YHR005C, YOL112W, YBL060W, YGR070W, YER122C, YBR260C
GO:0051098	regulation of binding	0.352641	2	10	YOR269W, YPL024W
GO:0050789	regulation of biological process	0.512614	174	1416	YLL007C, YHR119W, YKL166C, YOL071W, YPL219W, YDL234C, YPR054W, YNL025C, YJL081C, YOR057W, YLR381W, YHR132W-A, YGL200C, YOL045W, YLR403W, YDL081C, YMR153W, YBL060W, YLR417W, YOR166C, YLR347C, YLR386W, YBL032W, YPL230W, YGL209W, YGL092W, YBR170C, YMR079W, YHR004C, YDL134C, YIL073C, YOR185C, YOL135C, YOR076C, YJL157C, YOR269W, YJL115W, YKL116C, YLR398C, YJR045C, YFR003C, YDR207C, YDR328C, YER104W, Y…
GO:0065008	regulation of biological quality	0.600825	49	409	YOR381W, YCL011C, YLR313C, YIL048W, YLL051C, YIL090W, YLR126C, YFR003C, YDR156W, YHR119W, YDR328C, YPL091W, YDR353W, YMR134W, YDR456W, YIL114C, YPL040C, YOR382W, YPR054W, YGR285C, YOR332W, YGL167C, YFR016C, YIL034C, YHR132W-A, YJL006C, YJL093C, YBL058W, YIL062C, YBL035C, YGL200C, YLR403W, YAR007C, YDL120W, YLR433C, YLR417W, YGL008C, YDR376W, YNL310C, YBL032W, YHR175W, YAL010C, YLR234W, YGR080W, Y…
GO:0009889	regulation of biosynthetic process	0.62795	96	801	YGL073W, YER040W, YKL032C, YLR113W, YHR119W, YMR033W, YOL116W, YOL071W, YNL136W, YPL219W, YJL194W, YOL148C, YNL025C, YKL058W, YJL081C, YDL020C, YDR460W, YOL045W, YKR077W, YHL009C, YOR064C, YLR403W, YMR153W, YBL060W, YLR417W, YOR166C, YJL056C, YKL204W, YBR215W, YBL032W, YPL230W, YGL209W, YGL092W, YMR079W, YHR004C, YFR034C, YDL134C, YOL135C, YOR076C, YJL115W, YBL025W, YBR105C, YKL116C, YLR398C, YNR…
GO:0043255	regulation of carbohydrate biosynthetic process	0.45641	4	28	YBR105C, YPL219W, YOL045W, YDR207C
GO:0043470	regulation of carbohydrate catabolic process	0.399069	2	11	YOL116W, YER109C
GO:0006109	regulation of carbohydrate metabolic process	0.321258	6	38	YBR105C, YPL219W, YOL045W, YOL116W, YER109C, YDR207C
GO:0009894	regulation of catabolic process	0.141502	16	98	YDR254W, YFR010W, YFR003C, YER109C, YKL015W, YER165W, YNL116W, YDL134C, YOL100W, YLR381W, YLR079W, YOL116W, YDL020C, YNL164C, YJL030W, YAL047C
GO:0050790	regulation of catalytic activity	0.200188	27	186	YOR269W, YHR081W, YER155C, YJR045C, YFR003C, YOR370C, YBL031W, YJL044C, YPR088C, YDL081C, YBL060W, YER122C, YLR386W, YMR235C, YPL219W, YDL234C, YHR004C, YNL025C, YPL070W, YHR005C, YOL112W, YLR079W, YGR070W, YML051W, YJL006C, YJL157C, YBR260C
GO:0032489	regulation of Cdc42 protein signal transduction	0.0396706	13	63	YMR235C, YER155C, YDL234C, YOR370C, YPL070W, YJL044C, YPR088C, YHR005C, YOL112W, YBL060W, YGR070W, YER122C, YBR260C
GO:0010646	regulation of cell communication	0.37011	20	149	YGL073W, YER155C, YOR370C, YJL044C, YPR088C, YBL060W, YLR433C, YIL122W, YER122C, YMR235C, YDL234C, YPL070W, YHR005C, YGR271C-A, YCR033W, YOL112W, YLR079W, YGR070W, YIL015W, YBR260C
GO:0051726	regulation of cell cycle	0.0572367	31	190	YBR156C, YDR253C, YFR003C, YLR113W, YDR207C, YDR328C, YMR153W, YHR014W, YGL158W, YJL030W, YAL047C, YDR254W, YPL219W, YMR001C, YIL072W, YNL025C, YJL047C, YDL134C, YGR211W, YOR057W, YIL073C, YNL116W, YLR381W, YML064C, YDR363W, YCR033W, YLR079W, YJL006C, YJL157C, YDL017W, YNL164C
GO:1901987	regulation of cell cycle phase transition	0.400932	8	57	YDL134C, YNL116W, YLR381W, YDR254W, YFR003C, YNL164C, YJL030W, YAL047C
GO:0010564	regulation of cell cycle process	0.124565	22	139	YBR156C, YFR003C, YLR113W, YDR207C, YDR328C, YMR153W, YHR014W, YGL158W, YJL030W, YAL047C, YDR254W, YIL072W, YMR001C, YJL047C, YIL073C, YNL116W, YDL134C, YML064C, YLR381W, YCR033W, YDL017W, YNL164C
GO:0051302	regulation of cell division	0.100307	19	114	YBR156C, YFR003C, YDR207C, YDR328C, YMR153W, YGL158W, YJL030W, YAL047C, YDR254W, YIL072W, YJL047C, YNL116W, YIL073C, YDL134C, YML064C, YLR381W, YCR033W, YDL017W, YNL164C
GO:0001558	regulation of cell growth	0.45641	4	28	YOR140W, YPL180W, YOL116W, YER109C
GO:0022604	regulation of cell morphogenesis	0.696924	2	19	YLR313C, YPR054W
GO:0008360	regulation of cell shape	0.486757	2	13	YLR313C, YPR054W
GO:0008361	regulation of cell size	0.875183	2	28	YLR403W, YDR156W
GO:0033238	regulation of cellular amine metabolic process	0.197524	4	19	YKL015W, YDR253C, YMR079W, YDR207C
GO:0006521	regulation of cellular amino acid metabolic process	0.277252	3	15	YKL015W, YDR253C, YDR207C
GO:0031326	regulation of cellular biosynthetic process	0.622522	96	800	YGL073W, YER040W, YKL032C, YLR113W, YHR119W, YMR033W, YOL116W, YOL071W, YNL136W, YPL219W, YJL194W, YOL148C, YNL025C, YKL058W, YJL081C, YDL020C, YDR460W, YOL045W, YKR077W, YHL009C, YOR064C, YLR403W, YMR153W, YBL060W, YLR417W, YOR166C, YJL056C, YKL204W, YBR215W, YBL032W, YPL230W, YGL209W, YGL092W, YMR079W, YHR004C, YFR034C, YDL134C, YOL135C, YOR076C, YJL115W, YBL025W, YBR105C, YKL116C, YLR398C, YNR…
GO:0043471	regulation of cellular carbohydrate catabolic process	0.399069	2	11	YOL116W, YER109C
GO:0010675	regulation of cellular carbohydrate metabolic process	0.29861	6	37	YBR105C, YPL219W, YOL045W, YOL116W, YER109C, YDR207C
GO:0031329	regulation of cellular catabolic process	0.0930507	16	92	YDR254W, YFR010W, YFR003C, YER109C, YKL015W, YER165W, YNL116W, YDL134C, YOL100W, YLR381W, YLR079W, YOL116W, YDL020C, YNL164C, YJL030W, YAL047C
GO:0044087	regulation of cellular component biogenesis	0.90245	10	113	YIL062C, YDR189W, YFR046C, YGL048C, YDR328C, YIL073C, YML029W, YGR080W, YLR350W, YIL034C
GO:0051128	regulation of cellular component organization	0.700343	41	356	YJL115W, YLR313C, YFR003C, YDR189W, YFR046C, YHR119W, YDR207C, YDR328C, YOR140W, YOL116W, YGR167W, YAL047C, YMR001C, YIL072W, YDL234C, YPL180W, YPR054W, YJL194W, YGL048C, YPL236C, YLR381W, YIL034C, YDL017W, YIL062C, YML029W, YHR014W, YMR153W, YGL158W, YJL030W, YDR254W, YJL062W-A, YER109C, YJL047C, YIL073C, YNL116W, YDL134C, YML064C, YCR033W, YGR080W, YLR293C, YNL164C
GO:0032535	regulation of cellular component size	0.752408	5	50	YLR403W, YGR080W, YIL062C, YIL034C, YDR156W
GO:0010565	regulation of cellular ketone metabolic process	0.722983	4	39	YKL015W, YDR253C, YBR105C, YDR207C
GO:0060341	regulation of cellular localization	0.927424	3	45	YHR005C, YBR170C, YFR003C
GO:2000112	regulation of cellular macromolecule biosynthetic process	0.719288	90	769	YGL073W, YER040W, YKL032C, YLR113W, YHR119W, YMR033W, YOL116W, YOL071W, YNL136W, YPL219W, YJL194W, YOL148C, YNL025C, YKL058W, YJL081C, YDL020C, YDR460W, YOL045W, YKR077W, YHL009C, YOR064C, YLR403W, YMR153W, YLR417W, YOR166C, YJL056C, YKL204W, YBR215W, YBL032W, YPL230W, YGL209W, YGL092W, YFR034C, YDL134C, YOL135C, YOR076C, YJL115W, YBL025W, YKL116C, YLR398C, YNR023W, YBR009C, YDR207C, YCR004C, YOR…
GO:0031323	regulation of cellular metabolic process	0.593464	117	967	YGL073W, YER040W, YKL032C, YLR113W, YHR119W, YMR033W, YOL116W, YOL071W, YNL136W, YPL219W, YJL194W, YOL148C, YNL025C, YKL058W, YJL081C, YLR381W, YOL100W, YNL218W, YDL020C, YDR460W, YOL045W, YKR077W, YHL009C, YOR064C, YLR403W, YDL081C, YMR153W, YBL060W, YLR417W, YOR166C, YJL056C, YJL030W, YLR347C, YKL204W, YLR386W, YBR215W, YBL032W, YPL230W, YGL209W, YGL092W, YMR079W, YHR004C, YFR034C, YDL134C, YIL…
GO:0030641	regulation of cellular pH	0.518384	3	22	YDR328C, YDR456W, YOR332W
GO:0050794	regulation of cellular process	0.493811	167	1355	YLL007C, YHR119W, YKL166C, YOL071W, YPL219W, YDL234C, YPR054W, YNL025C, YJL081C, YOR057W, YLR381W, YOL045W, YLR403W, YDL081C, YMR153W, YBL060W, YLR417W, YOR166C, YLR347C, YLR386W, YBL032W, YPL230W, YGL209W, YGL092W, YBR170C, YMR079W, YHR004C, YDL134C, YIL073C, YOR185C, YOL135C, YOR076C, YJL157C, YJL115W, YKL116C, YLR398C, YJR045C, YFR003C, YDR207C, YDR328C, YER104W, YOR140W, YIL122W, YDL214C, YPL…
GO:1903362	regulation of cellular protein catabolic process	0.07064	10	49	YDR254W, YFR010W, YFR003C, YNL116W, YDL134C, YLR381W, YNL164C, YDL020C, YAL047C, YJL030W
GO:1903827	regulation of cellular protein localization	0.709478	3	29	YHR005C, YBR170C, YFR003C
GO:0032268	regulation of cellular protein metabolic process	0.164566	36	249	YJL115W, YLR398C, YFR003C, YHR119W, YOR302W, YAL047C, YPL219W, YPL040C, YGR285C, YNL025C, YLR381W, YDR363W, YJL006C, YDL020C, YOL045W, YOR051C, YER165W, YDL081C, YMR153W, YKL204W, YLR347C, YJL030W, YBL032W, YDR254W, YFR010W, YJL062W-A, YLR289W, YMR064W, YIL073C, YNL116W, YDL134C, YGL049C, YOR076C, YLR079W, YNL164C, YJL157C
GO:0080135	regulation of cellular response to stress	0.752408	5	50	YJL092W, YCR033W, YNL218W, YLR079W, YDL020C
GO:1903308	regulation of chromatin modification	0.796835	5	53	YJL115W, YLR293C, YJL194W, YDL017W, YHR119W
GO:1902275	regulation of chromatin organization	0.796835	5	53	YJL115W, YLR293C, YJL194W, YDL017W, YHR119W
GO:0031935	regulation of chromatin silencing	0.850081	3	37	YLR293C, YJL194W, YDL017W
GO:0031938	regulation of chromatin silencing at telomere	0.579565	3	24	YLR293C, YJL194W, YDL017W
GO:0033044	regulation of chromosome organization	0.373215	15	110	YJL115W, YDR254W, YFR003C, YJL194W, YHR119W, YDL134C, YIL073C, YNL116W, YLR381W, YHR014W, YLR293C, YNL164C, YDL017W, YJL030W, YAL047C
GO:0051983	regulation of chromosome segregation	0.0461531	12	58	YDR254W, YFR003C, YFR046C, YIL073C, YNL116W, YDL134C, YEL044W, YLR381W, YHR014W, YNL164C, YJL030W, YAL047C
GO:0046999	regulation of conjugation	0.636058	2	17	YKL116C, YDL214C
GO:0031137	regulation of conjugation with cellular fusion	0.636058	2	17	YKL116C, YDL214C
GO:1904029	regulation of cyclin-dependent protein kinase activity	0.484651	4	29	YPL219W, YLR079W, YJL006C, YNL025C
GO:0000079	regulation of cyclin-dependent protein serine/threonine kinase activity	0.484651	4	29	YPL219W, YLR079W, YJL006C, YNL025C
GO:0051493	regulation of cytoskeleton organization	0.969542	4	66	YGR080W, YMR001C, YIL062C, YIL034C
GO:0035303	regulation of dephosphorylation	0.312704	3	16	YBR086C, YFR003C, YHR004C
GO:0050793	regulation of developmental process	0.933671	2	34	YLR313C, YPR054W
GO:0051052	regulation of DNA metabolic process	0.866414	9	98	YJR045C, YJL194W, YLR113W, YNL182C, YDL101C, YJL092W, YLR234W, YNL218W, YDL020C
GO:0000018	regulation of DNA recombination	0.812825	2	24	YLR234W, YJL092W
GO:0006282	regulation of DNA repair	0.208027	3	13	YJL092W, YNL218W, YDL020C
GO:0006275	regulation of DNA replication	0.896866	4	52	YDL101C, YJL194W, YLR113W, YNL182C
GO:0090329	regulation of DNA-dependent DNA replication	0.615138	4	34	YDL101C, YJL194W, YLR113W, YNL182C
GO:0030174	regulation of DNA-dependent DNA replication initiation	0.696924	2	19	YJL194W, YNL182C
GO:0043620	regulation of DNA-templated transcription in response to stress	0.0928633	9	45	YJL115W, YPL230W, YNR023W, YLR113W, YHR119W, YGL071W, YOL116W, YJL056C, YDL020C
GO:0032784	regulation of DNA-templated transcription, elongation	0.600465	5	42	YJL115W, YLR455W, YJL006C, YGL048C, YOR064C
GO:0070201	regulation of establishment of protein localization	0.772186	2	22	YHR005C, YGL200C
GO:0007096	regulation of exit from mitosis	0.330468	5	31	YNL116W, YDR328C, YML064C, YDL017W, YAL047C
GO:0010570	regulation of filamentous growth	0.722983	4	39	YGL209W, YOR140W, YOL116W, YER109C
GO:1900428	regulation of filamentous growth of a population of unicellular organisms	0.682774	4	37	YGL209W, YOR140W, YOL116W, YER109C
GO:0060256	regulation of flocculation	0.0150599	2	2	YOR140W, YER109C
GO:0010468	regulation of gene expression	0.704434	90	766	YGL073W, YER040W, YKL032C, YLR113W, YHR119W, YMR033W, YOL116W, YOL071W, YNL136W, YJL194W, YOL148C, YNL025C, YKL058W, YJL081C, YOL100W, YHR132W-A, YDL020C, YDR460W, YOL045W, YKR077W, YHL009C, YOR064C, YLR403W, YMR153W, YLR417W, YOR166C, YJL056C, YKL204W, YBR215W, YBL032W, YPL230W, YGL209W, YGL092W, YFR034C, YDL134C, YOL135C, YOR076C, YJL115W, YBL025W, YKL116C, YLR398C, YNR023W, YBR009C, YDR207C, Y…
GO:0040029	regulation of gene expression, epigenetic	0.929601	12	138	YMR235C, YJL115W, YGL092W, YBR009C, YOR209C, YJL194W, YML065W, YHR119W, YKR082W, YDR363W, YLR293C, YDL017W
GO:0060968	regulation of gene silencing	0.874295	3	39	YLR293C, YJL194W, YDL017W
GO:0043467	regulation of generation of precursor metabolites and energy	0.749113	2	21	YPL219W, YOL045W
GO:0010962	regulation of glucan biosynthetic process	0.352641	2	10	YPL219W, YOL045W
GO:0010906	regulation of glucose metabolic process	0.608253	3	25	YBR105C, YPL219W, YOL045W
GO:0005979	regulation of glycogen biosynthetic process	0.256762	2	8	YPL219W, YOL045W
GO:0070873	regulation of glycogen metabolic process	0.305014	2	9	YPL219W, YOL045W
GO:0040008	regulation of growth	0.438601	7	51	YOR043W, YGL209W, YOR140W, YPL180W, YOL116W, YER109C, YKL204W
GO:0070784	regulation of growth of unicellular organism as a thread of attached cells	0.771281	3	32	YOR140W, YOL116W, YER109C
GO:0043087	regulation of GTPase activity	0.0396706	13	63	YMR235C, YER155C, YDL234C, YOR370C, YPL070W, YJL044C, YPR088C, YHR005C, YOL112W, YBL060W, YGR070W, YER122C, YBR260C
GO:0035065	regulation of histone acetylation	0.116986	2	5	YJL115W, YHR119W
GO:0031056	regulation of histone modification	0.602198	2	16	YJL115W, YHR119W
GO:0051336	regulation of hydrolase activity	0.0274832	19	98	YOR269W, YHR081W, YER155C, YJR045C, YFR003C, YOR370C, YBL031W, YJL044C, YPR088C, YBL060W, YER122C, YMR235C, YDL234C, YHR004C, YPL070W, YHR005C, YOL112W, YGR070W, YBR260C
GO:0051453	regulation of intracellular pH	0.518384	3	22	YDR328C, YDR456W, YOR332W
GO:1902531	regulation of intracellular signal transduction	0.205529	15	97	YMR235C, YGL073W, YER155C, YDL234C, YOR370C, YPL070W, YJL044C, YPR088C, YHR005C, YCR033W, YOL112W, YBL060W, YGR070W, YER122C, YBR260C
GO:2000217	regulation of invasive growth in response to glucose limitation	0.383601	3	18	YOR140W, YOL116W, YER109C
GO:0043269	regulation of ion transport	0.277252	3	15	YIL114C, YGL071W, YJL093C
GO:0043549	regulation of kinase activity	0.498258	8	62	YLR386W, YPL219W, YNL025C, YDL081C, YLR079W, YML051W, YJL157C, YJL006C
GO:0046890	regulation of lipid biosynthetic process	0.120187	6	28	YBL060W, YMR079W, YLR350W, YHR004C, YOR094W, YDR207C
GO:0019216	regulation of lipid metabolic process	0.0862569	8	38	YLR386W, YBR086C, YMR079W, YHR004C, YOR094W, YDR207C, YBL060W, YLR350W
GO:0032879	regulation of localization	0.94726	10	123	YIL114C, YBR170C, YGL200C, YFR003C, YDR189W, YHR005C, YGL071W, YJL093C, YGR167W, YPR051W
GO:0010556	regulation of macromolecule biosynthetic process	0.702912	91	774	YGL073W, YER040W, YKL032C, YLR113W, YHR119W, YMR033W, YOL116W, YOL071W, YNL136W, YPL219W, YJL194W, YOL148C, YNL025C, YKL058W, YJL081C, YDL020C, YDR460W, YOL045W, YKR077W, YHL009C, YOR064C, YLR403W, YMR153W, YLR417W, YOR166C, YJL056C, YKL204W, YBR215W, YBL032W, YPL230W, YGL209W, YGL092W, YFR034C, YDL134C, YOL135C, YOR076C, YJL115W, YBL025W, YKL116C, YLR398C, YNR023W, YBR009C, YDR207C, YCR004C, YOR…
GO:0060255	regulation of macromolecule metabolic process	0.643626	113	944	YGL073W, YER040W, YKL032C, YLR113W, YHR119W, YMR033W, YOL116W, YOL071W, YNL136W, YPL219W, YJL194W, YOL148C, YNL025C, YKL058W, YJL081C, YLR381W, YOL100W, YNL218W, YHR132W-A, YDL020C, YDR460W, YOL045W, YKR077W, YHL009C, YOR064C, YLR403W, YDL081C, YMR153W, YLR417W, YOR166C, YJL056C, YJL030W, YLR347C, YKL204W, YBR215W, YBL032W, YPL230W, YGL209W, YGL092W, YFR034C, YDL134C, YIL073C, YOL135C, YOR076C, Y…
GO:0060631	regulation of meiosis I	0.443875	2	12	YIL073C, YDL017W
GO:0051445	regulation of meiotic cell cycle	0.344143	6	39	YIL073C, YCR033W, YIL072W, YGL158W, YDL017W, YDR207C
GO:0040020	regulation of meiotic nuclear division	0.321258	6	38	YIL073C, YCR033W, YIL072W, YGL158W, YDL017W, YDR207C
GO:0019222	regulation of metabolic process	0.482492	132	1068	YHR119W, YOL071W, YPL219W, YDL234C, YNL025C, YJL081C, YLR381W, YHR132W-A, YOL045W, YLR403W, YDL081C, YMR153W, YBL060W, YLR417W, YOR166C, YLR347C, YLR386W, YBL032W, YPL230W, YGL209W, YGL092W, YMR079W, YHR004C, YDL134C, YIL073C, YOL135C, YOR076C, YJL157C, YOR269W, YJL115W, YKL116C, YLR398C, YJR045C, YFR003C, YDR207C, YOR140W, YIL122W, YDL214C, YPL254W, YAL047C, YOR209C, YPL070W, YDR512C, YGR070W, Y…
GO:1902099	regulation of metaphase/anaphase transition of cell cycle	0.135693	8	42	YDL134C, YNL116W, YLR381W, YDR254W, YFR003C, YNL164C, YJL030W, YAL047C
GO:2000574	regulation of microtubule motor activity	0.0762817	2	4	YOR269W, YBL031W
GO:0007346	regulation of mitotic cell cycle	0.235523	16	107	YDR253C, YDR254W, YFR003C, YJL047C, YDL134C, YDR328C, YGR211W, YNL116W, YLR381W, YML064C, YDR363W, YMR153W, YNL164C, YDL017W, YJL030W, YAL047C
GO:1901990	regulation of mitotic cell cycle phase transition	0.361713	8	55	YDL134C, YNL116W, YLR381W, YDR254W, YFR003C, YNL164C, YJL030W, YAL047C
GO:0030071	regulation of mitotic metaphase/anaphase transition	0.135693	8	42	YDL134C, YNL116W, YLR381W, YDR254W, YFR003C, YNL164C, YJL030W, YAL047C
GO:0007088	regulation of mitotic nuclear division	0.0971517	13	72	YDR254W, YFR003C, YJL047C, YDL134C, YDR328C, YNL116W, YML064C, YLR381W, YMR153W, YDL017W, YNL164C, YJL030W, YAL047C
GO:0033047	regulation of mitotic sister chromatid segregation	0.164815	8	44	YDL134C, YNL116W, YLR381W, YDR254W, YFR003C, YNL164C, YJL030W, YAL047C
GO:0010965	regulation of mitotic sister chromatid separation	0.14991	8	43	YDL134C, YNL116W, YLR381W, YDR254W, YFR003C, YNL164C, YJL030W, YAL047C
GO:0065009	regulation of molecular function	0.215006	29	203	YOR269W, YHR081W, YER155C, YJR045C, YFR003C, YOR370C, YPL024W, YBL031W, YJL044C, YPR088C, YDL081C, YBL060W, YER122C, YLR386W, YMR235C, YPL219W, YDL234C, YHR004C, YGL048C, YNL025C, YPL070W, YHR005C, YOL112W, YLR079W, YGR070W, YML051W, YJL006C, YJL157C, YBR260C
GO:0031440	regulation of mRNA 3'-end processing	0.116986	2	5	YER165W, YOL100W
GO:0061013	regulation of mRNA catabolic process	0.256762	2	8	YER165W, YOL100W
GO:1903311	regulation of mRNA metabolic process	0.486757	2	13	YER165W, YOL100W
GO:0050684	regulation of mRNA processing	0.256762	2	8	YER165W, YOL100W
GO:0043488	regulation of mRNA stability	0.486757	2	13	YBL032W, YHR132W-A
GO:0043900	regulation of multi-organism process	0.252614	4	21	YKL116C, YOR140W, YDL214C, YER109C
GO:0051171	regulation of nitrogen compound metabolic process	0.698519	84	715	YGL073W, YER040W, YKL032C, YLR113W, YHR119W, YMR033W, YOL116W, YOL071W, YNL136W, YJL194W, YOL148C, YNL025C, YKL058W, YJL081C, YOL100W, YNL218W, YDL020C, YDR460W, YKR077W, YOR064C, YHL009C, YLR403W, YMR153W, YLR417W, YOR166C, YJL056C, YBR215W, YPL230W, YGL209W, YGL092W, YMR079W, YFR034C, YOL135C, YJL115W, YBL025W, YKL116C, YNR023W, YJR045C, YBR009C, YDR207C, YCR004C, YOR140W, YIL122W, YDL214C, YMR…
GO:0006808	regulation of nitrogen utilization	0.277252	3	15	YKR034W, YER040W, YDR207C
GO:0051783	regulation of nuclear division	0.0938031	18	106	YFR003C, YDR207C, YDR328C, YMR153W, YGL158W, YJL030W, YAL047C, YDR254W, YIL072W, YJL047C, YNL116W, YIL073C, YDL134C, YML064C, YLR381W, YCR033W, YDL017W, YNL164C
GO:1900151	regulation of nuclear-transcribed mRNA catabolic process, deadenylation-dependent decay	0.161632	2	6	YER165W, YOL100W
GO:0060211	regulation of nuclear-transcribed mRNA poly(A) tail shortening	0.0414912	2	3	YER165W, YOL100W
GO:0032069	regulation of nuclease activity	0.208641	2	7	YHR081W, YJR045C
GO:1903506	regulation of nucleic acid-templated transcription	0.768068	73	637	YGL073W, YER040W, YKL032C, YLR113W, YHR119W, YMR033W, YOL116W, YOL071W, YNL136W, YJL194W, YOL148C, YNL025C, YKL058W, YJL081C, YDL020C, YDR460W, YKR077W, YOR064C, YHL009C, YLR403W, YMR153W, YLR417W, YOR166C, YJL056C, YBR215W, YPL230W, YGL209W, YGL092W, YFR034C, YOL135C, YJL115W, YBL025W, YKL116C, YNR023W, YBR009C, YDR207C, YCR004C, YOR140W, YIL122W, YMR005W, YDL214C, YPL254W, YNL239W, YIL036W, YOR…
GO:0019219	regulation of nucleobase-containing compound metabolic process	0.72734	82	704	YGL073W, YER040W, YKL032C, YLR113W, YHR119W, YMR033W, YOL116W, YOL071W, YNL136W, YJL194W, YOL148C, YNL025C, YKL058W, YJL081C, YOL100W, YNL218W, YDL020C, YDR460W, YKR077W, YOR064C, YHL009C, YLR403W, YMR153W, YLR417W, YOR166C, YJL056C, YBR215W, YPL230W, YGL209W, YGL092W, YFR034C, YOL135C, YJL115W, YBL025W, YKL116C, YNR023W, YJR045C, YBR009C, YDR207C, YCR004C, YOR140W, YIL122W, YDL214C, YMR005W, YPL…
GO:0033043	regulation of organelle organization	0.63702	31	264	YJL115W, YIL062C, YFR003C, YDR189W, YHR119W, YDR207C, YDR328C, YMR153W, YHR014W, YGL158W, YJL030W, YAL047C, YDR254W, YMR001C, YIL072W, YDL234C, YJL062W-A, YJL194W, YJL047C, YPL236C, YDL134C, YNL116W, YIL073C, YLR381W, YML064C, YCR033W, YGR080W, YLR293C, YIL034C, YNL164C, YDL017W
GO:2000756	regulation of peptidyl-lysine acetylation	0.116986	2	5	YJL115W, YHR119W
GO:0006885	regulation of pH	0.369186	4	25	YDR328C, YDR456W, YGL008C, YOR332W
GO:0010921	regulation of phosphatase activity	0.305014	2	9	YFR003C, YHR004C
GO:0019220	regulation of phosphate metabolic process	0.313442	17	121	YFR003C, YOR094W, YDR207C, YDL081C, YBL060W, YLR386W, YBR086C, YPL219W, YMR079W, YHR004C, YFR034C, YNL025C, YCR033W, YLR079W, YML051W, YJL006C, YJL157C
GO:2001245	regulation of phosphatidylcholine biosynthetic process	0.116986	2	5	YMR079W, YDR207C
GO:0010511	regulation of phosphatidylinositol biosynthetic process	0.0762817	2	4	YBL060W, YOR094W
GO:0071071	regulation of phospholipid biosynthetic process	0.0151949	5	13	YBL060W, YMR079W, YHR004C, YOR094W, YDR207C
GO:1903725	regulation of phospholipid metabolic process	0.0169251	6	18	YBR086C, YBL060W, YMR079W, YHR004C, YOR094W, YDR207C
GO:0051174	regulation of phosphorus metabolic process	0.313442	17	121	YFR003C, YOR094W, YDR207C, YDL081C, YBL060W, YLR386W, YBR086C, YPL219W, YMR079W, YHR004C, YFR034C, YNL025C, YCR033W, YLR079W, YML051W, YJL006C, YJL157C
GO:0042325	regulation of phosphorylation	0.647534	9	79	YLR386W, YPL219W, YNL025C, YDL081C, YCR033W, YLR079W, YML051W, YJL006C, YJL157C
GO:0032885	regulation of polysaccharide biosynthetic process	0.352641	2	10	YPL219W, YOL045W
GO:0032881	regulation of polysaccharide metabolic process	0.0650856	4	13	YPL219W, YOL045W, YOL116W, YER109C
GO:0080090	regulation of primary metabolic process	0.509012	117	951	YGL073W, YER040W, YKL032C, YLR113W, YHR119W, YMR033W, YOL116W, YOL071W, YNL136W, YPL219W, YJL194W, YOL148C, YNL025C, YKL058W, YJL081C, YLR381W, YOL100W, YNL218W, YDL020C, YDR460W, YOL045W, YKR077W, YHL009C, YOR064C, YLR403W, YDL081C, YMR153W, YBL060W, YLR417W, YOR166C, YJL056C, YJL030W, YLR347C, YKL204W, YLR386W, YBR215W, YBL032W, YPL230W, YGL209W, YGL092W, YMR079W, YHR004C, YFR034C, YDL134C, YIL…
GO:0061136	regulation of proteasomal protein catabolic process	0.0555401	10	47	YDR254W, YFR010W, YFR003C, YNL116W, YDL134C, YLR381W, YNL164C, YDL020C, YAL047C, YJL030W
GO:0032434	regulation of proteasomal ubiquitin-dependent protein catabolic process	0.0928633	9	45	YDR254W, YFR003C, YNL116W, YDL134C, YLR381W, YNL164C, YDL020C, YAL047C, YJL030W
GO:1901983	regulation of protein acetylation	0.116986	2	5	YJL115W, YHR119W
GO:0042176	regulation of protein catabolic process	0.130147	10	55	YDR254W, YFR010W, YFR003C, YNL116W, YDL134C, YLR381W, YNL164C, YDL020C, YAL047C, YJL030W
GO:0043254	regulation of protein complex assembly	0.745554	8	77	YIL062C, YDR189W, YFR046C, YGL048C, YDR328C, YML029W, YGR080W, YIL034C
GO:0060188	regulation of protein desumoylation	0.0762817	2	4	YMR153W, YLR347C
GO:0045859	regulation of protein kinase activity	0.733278	6	58	YDL081C, YPL219W, YLR079W, YJL006C, YJL157C, YNL025C
GO:0032880	regulation of protein localization	0.893267	5	62	YHR005C, YBR170C, YGL200C, YFR003C, YPR051W
GO:1900180	regulation of protein localization to nucleus	0.52751	2	14	YBR170C, YFR003C
GO:0051246	regulation of protein metabolic process	0.211337	36	256	YJL115W, YLR398C, YFR003C, YHR119W, YOR302W, YAL047C, YPL219W, YPL040C, YGR285C, YNL025C, YLR381W, YDR363W, YJL006C, YDL020C, YOL045W, YOR051C, YER165W, YDL081C, YMR153W, YKL204W, YLR347C, YJL030W, YBL032W, YDR254W, YFR010W, YJL062W-A, YLR289W, YMR064W, YIL073C, YNL116W, YDL134C, YGL049C, YOR076C, YLR079W, YNL164C, YJL157C
GO:1903320	regulation of protein modification by small protein conjugation or removal	0.484651	4	29	YIL073C, YDR363W, YMR153W, YLR347C
GO:0031399	regulation of protein modification process	0.443144	13	99	YJL115W, YPL219W, YFR003C, YNL025C, YHR119W, YIL073C, YDL081C, YMR153W, YDR363W, YLR079W, YJL006C, YJL157C, YLR347C
GO:0001932	regulation of protein phosphorylation	0.866998	6	69	YDL081C, YPL219W, YLR079W, YJL006C, YJL157C, YNL025C
GO:0032271	regulation of protein polymerization	0.806197	3	34	YGR080W, YIL062C, YIL034C
GO:0071900	regulation of protein serine/threonine kinase activity	0.722983	4	39	YPL219W, YLR079W, YJL006C, YNL025C
GO:0033233	regulation of protein sumoylation	0.116986	2	5	YIL073C, YDR363W
GO:0051223	regulation of protein transport	0.772186	2	22	YHR005C, YGL200C
GO:0030162	regulation of proteolysis	0.130147	10	55	YDR254W, YFR010W, YFR003C, YNL116W, YDL134C, YLR381W, YNL164C, YDL020C, YAL047C, YJL030W
GO:1903050	regulation of proteolysis involved in cellular protein catabolic process	0.07064	10	49	YDR254W, YFR010W, YFR003C, YNL116W, YDL134C, YLR381W, YNL164C, YDL020C, YAL047C, YJL030W
GO:2000220	regulation of pseudohyphal growth	0.418491	3	19	YOR140W, YOL116W, YER109C
GO:0032483	regulation of Rab protein signal transduction	0.0396706	13	63	YMR235C, YER155C, YDL234C, YOR370C, YPL070W, YJL044C, YPR088C, YHR005C, YOL112W, YBL060W, YGR070W, YER122C, YBR260C
GO:0035020	regulation of Rac protein signal transduction	0.0396706	13	63	YMR235C, YER155C, YDL234C, YOR370C, YPL070W, YJL044C, YPR088C, YHR005C, YOL112W, YBL060W, YGR070W, YER122C, YBR260C
GO:0032485	regulation of Ral protein signal transduction	0.0396706	13	63	YMR235C, YER155C, YDL234C, YOR370C, YPL070W, YJL044C, YPR088C, YHR005C, YOL112W, YBL060W, YGR070W, YER122C, YBR260C
GO:0032015	regulation of Ran protein signal transduction	0.0396706	13	63	YMR235C, YER155C, YDL234C, YOR370C, YPL070W, YJL044C, YPR088C, YHR005C, YOL112W, YBL060W, YGR070W, YER122C, YBR260C
GO:0032487	regulation of Rap protein signal transduction	0.0396706	13	63	YMR235C, YER155C, YDL234C, YOR370C, YPL070W, YJL044C, YPR088C, YHR005C, YOL112W, YBL060W, YGR070W, YER122C, YBR260C
GO:0046578	regulation of Ras protein signal transduction	0.0742195	13	69	YMR235C, YER155C, YDL234C, YOR370C, YPL070W, YJL044C, YPR088C, YHR005C, YOL112W, YBL060W, YGR070W, YER122C, YBR260C
GO:2000241	regulation of reproductive process	0.812825	2	24	YKL116C, YDL214C
GO:2001020	regulation of response to DNA damage stimulus	0.312704	3	16	YJL092W, YNL218W, YDL020C
GO:0032101	regulation of response to external stimulus	0.812825	2	24	YGL209W, YLR079W
GO:0032104	regulation of response to extracellular stimulus	0.812825	2	24	YGL209W, YLR079W
GO:0032107	regulation of response to nutrient levels	0.812825	2	24	YGL209W, YLR079W
GO:0048583	regulation of response to stimulus	0.375298	24	181	YGL073W, YER155C, YOR370C, YJL044C, YPR088C, YBL060W, YLR433C, YIL122W, YER122C, YMR235C, YGL209W, YDL234C, YPL070W, YHR005C, YCR033W, YJL092W, YGR271C-A, YOL112W, YNL218W, YLR079W, YGR070W, YDL020C, YIL015W, YBR260C
GO:0080134	regulation of response to stress	0.717435	6	57	YJL092W, YCR033W, YGL209W, YNL218W, YLR079W, YDL020C
GO:0035023	regulation of Rho protein signal transduction	0.0495784	13	65	YMR235C, YER155C, YDL234C, YOR370C, YPL070W, YJL044C, YPR088C, YHR005C, YOL112W, YBL060W, YGR070W, YER122C, YBR260C
GO:2001141	regulation of RNA biosynthetic process	0.768068	73	637	YGL073W, YER040W, YKL032C, YLR113W, YHR119W, YMR033W, YOL116W, YOL071W, YNL136W, YJL194W, YOL148C, YNL025C, YKL058W, YJL081C, YDL020C, YDR460W, YKR077W, YOR064C, YHL009C, YLR403W, YMR153W, YLR417W, YOR166C, YJL056C, YBR215W, YPL230W, YGL209W, YGL092W, YFR034C, YOL135C, YJL115W, YBL025W, YKL116C, YNR023W, YBR009C, YDR207C, YCR004C, YOR140W, YIL122W, YMR005W, YDL214C, YPL254W, YNL239W, YIL036W, YOR…
GO:0051252	regulation of RNA metabolic process	0.712067	76	651	YGL073W, YER040W, YKL032C, YLR113W, YHR119W, YMR033W, YOL116W, YOL071W, YNL136W, YJL194W, YOL148C, YNL025C, YKL058W, YJL081C, YOL100W, YDL020C, YDR460W, YKR077W, YOR064C, YHL009C, YLR403W, YMR153W, YLR417W, YOR166C, YJL056C, YBR215W, YPL230W, YGL209W, YGL092W, YFR034C, YOL135C, YJL115W, YBL025W, YKL116C, YNR023W, YBR009C, YDR207C, YCR004C, YOR140W, YIL122W, YMR005W, YDL214C, YPL254W, YNL239W, YIL…
GO:0043487	regulation of RNA stability	0.486757	2	13	YBL032W, YHR132W-A
GO:0051090	regulation of sequence-specific DNA binding transcription factor activity	0.352641	2	10	YML051W, YGL048C
GO:0009966	regulation of signal transduction	0.296745	19	135	YGL073W, YER155C, YOR370C, YJL044C, YPR088C, YBL060W, YLR433C, YIL122W, YER122C, YMR235C, YDL234C, YPL070W, YHR005C, YGR271C-A, YCR033W, YOL112W, YGR070W, YIL015W, YBR260C
GO:0023051	regulation of signaling	0.356228	19	140	YGL073W, YER155C, YOR370C, YJL044C, YPR088C, YBL060W, YLR433C, YIL122W, YER122C, YMR235C, YDL234C, YPL070W, YHR005C, YGR271C-A, YCR033W, YOL112W, YGR070W, YIL015W, YBR260C
GO:0033045	regulation of sister chromatid segregation	0.164815	8	44	YDL134C, YNL116W, YLR381W, YDR254W, YFR003C, YNL164C, YJL030W, YAL047C
GO:0051056	regulation of small GTPase mediated signal transduction	0.0814321	13	70	YMR235C, YER155C, YDL234C, YOR370C, YPL070W, YJL044C, YPR088C, YHR005C, YOL112W, YBL060W, YGR070W, YER122C, YBR260C
GO:2000881	regulation of starch catabolic process	0.0150599	2	2	YOL116W, YER109C
GO:0035956	regulation of starch catabolic process by regulation of transcription from RNA polymerase II promoter	0.0150599	2	2	YOL116W, YER109C
GO:2000904	regulation of starch metabolic process	0.0150599	2	2	YOL116W, YER109C
GO:0000409	regulation of transcription by galactose	0.208641	2	7	YNL025C, YDR009W
GO:0046015	regulation of transcription by glucose	0.399069	2	11	YGL209W, YLR417W
GO:0009373	regulation of transcription by pheromones	0.486757	2	13	YKL116C, YDL214C
GO:0051037	regulation of transcription during meiosis	0.256762	2	8	YNL025C, YDR207C
GO:0034243	regulation of transcription elongation from RNA polymerase II promoter	0.70337	4	38	YJL115W, YLR455W, YGL048C, YOR064C
GO:0006357	regulation of transcription from RNA polymerase II promoter	0.470998	48	384	YJL115W, YGL073W, YKL116C, YNR023W, YBR009C, YER040W, YKL032C, YLR113W, YHR119W, YDR207C, YOR140W, YIL122W, YMR033W, YDL214C, YOL116W, YOL071W, YNL136W, YNL239W, YIL036W, YNL025C, YGL048C, YKR082W, YJL081C, YDR512C, YML051W, YDL020C, YDR253C, YDR460W, YOL108C, YOR064C, YHL009C, YKR077W, YKL015W, YLR403W, YLR455W, YLR417W, YJL056C, YBR215W, YPL230W, YKR034W, YGL209W, YER109C, YFR034C, YOL135C, YGL…
GO:0000430	regulation of transcription from RNA polymerase II promoter by glucose	0.352641	2	10	YGL209W, YLR417W
GO:0046019	regulation of transcription from RNA polymerase II promoter by pheromones	0.486757	2	13	YKL116C, YDL214C
GO:0010672	regulation of transcription from RNA polymerase II promoter during meiosis	0.0762817	2	4	YNL025C, YDR207C
GO:0061392	regulation of transcription from RNA polymerase II promoter in response to osmotic stress	0.0878783	3	9	YPL230W, YOL116W, YLR113W
GO:0061416	regulation of transcription from RNA polymerase II promoter in response to salt stress	0.116986	2	5	YPL230W, YOL116W
GO:0043618	regulation of transcription from RNA polymerase II promoter in response to stress	0.0928633	9	45	YJL115W, YPL230W, YNR023W, YLR113W, YHR119W, YGL071W, YOL116W, YJL056C, YDL020C
GO:0000083	regulation of transcription involved in G1/S transition of mitotic cell cycle	0.608253	3	25	YBR215W, YPL116W, YKR077W
GO:0006355	regulation of transcription, DNA-templated	0.763272	73	636	YGL073W, YER040W, YKL032C, YLR113W, YHR119W, YMR033W, YOL116W, YOL071W, YNL136W, YJL194W, YOL148C, YNL025C, YKL058W, YJL081C, YDL020C, YDR460W, YKR077W, YOR064C, YHL009C, YLR403W, YMR153W, YLR417W, YOR166C, YJL056C, YBR215W, YPL230W, YGL209W, YGL092W, YFR034C, YOL135C, YJL115W, YBL025W, YKL116C, YNR023W, YBR009C, YDR207C, YCR004C, YOR140W, YIL122W, YMR005W, YDL214C, YPL254W, YNL239W, YIL036W, YOR…
GO:0051338	regulation of transferase activity	0.641538	8	70	YLR386W, YPL219W, YNL025C, YDL081C, YLR079W, YML051W, YJL157C, YJL006C
GO:0006417	regulation of translation	0.247329	16	108	YBL032W, YPL040C, YLR398C, YOL045W, YJL062W-A, YGR285C, YOR051C, YLR289W, YMR064W, YDL134C, YER165W, YGL049C, YOR076C, YOR302W, YJL006C, YKL204W
GO:0006448	regulation of translational elongation	0.579565	3	24	YPL040C, YGR285C, YJL006C
GO:0006450	regulation of translational fidelity	0.418491	3	19	YPL040C, YGR285C, YJL006C
GO:0051049	regulation of transport	0.911694	7	85	YHR005C, YIL114C, YGL071W, YGL200C, YDR189W, YGR167W, YJL093C
GO:0010528	regulation of transposition	0.566012	2	15	YER104W, YJL047C
GO:0010525	regulation of transposition, RNA-mediated	0.52751	2	14	YER104W, YJL047C
GO:0032889	regulation of vacuole fusion, non-autophagic	0.52751	2	14	YDL234C, YPL236C
GO:0044088	regulation of vacuole organization	0.696924	2	19	YDL234C, YPL236C
GO:0060627	regulation of vesicle-mediated transport	0.952071	2	37	YDR189W, YGR167W
GO:0019430	removal of superoxide radicals	0.256762	2	8	YDR353W, YDR347W
GO:0001302	replicative cell aging	0.977943	2	44	YOR209C, YKL085W
GO:0000003	reproduction	0.894994	46	437	YKL116C, YLR313C, YBR009C, YLR035C, YNL307C, YJL146W, YHR119W, YDR207C, YPL024W, YNL202W, YIL122W, YDL214C, YDR312W, YOL071W, YNR049C, YMR001C, YIL072W, YPR054W, YLR394W, YNL025C, YOR354C, YLR381W, YGR271C-A, YDR512C, YFL009W, YDL017W, YBL058W, YMR133W, YAR007C, YPR007C, YHR014W, YBR040W, YLR433C, YGL158W, YPL022W, YDR254W, YMR079W, YIL073C, YDL134C, YHR005C, YGL045W, YLR234W, YCR033W, YGL071W, Y…
GO:0022414	reproductive process	0.957127	22	243	YKL116C, YLR313C, YBL058W, YBR009C, YNL307C, YHR119W, YBR040W, YNL202W, YLR433C, YIL122W, YDL214C, YDR312W, YOL071W, YPL022W, YNR049C, YMR079W, YPR054W, YHR005C, YGR271C-A, YDR512C, YJL157C, YIL015W
GO:0022413	reproductive process in single-celled organism	0.950447	11	134	YPL022W, YNR049C, YBL058W, YMR079W, YPR054W, YNL307C, YHR119W, YBR040W, YNL202W, YDR512C, YOL071W
GO:0000712	resolution of meiotic recombination intermediates	0.116986	2	5	YPL022W, YMR001C
GO:0017062	respiratory chain complex III assembly	0.208641	2	7	YDR529C, YDR375C
GO:0008535	respiratory chain complex IV assembly	0.0890956	5	20	YIL157C, YNR018W, YJL062W-A, YJL003W, YLL018C-A
GO:0022904	respiratory electron transport chain	0.00791094	8	25	YIL111W, YPR140W, YPR191W, YDR529C, YMR256C, YDR178W, YOL071W, YFR033C
GO:0009628	response to abiotic stimulus	0.394085	20	151	YGL073W, YOR043W, YKL032C, YLR019W, YNL307C, YLR113W, YKL143W, YNL091W, YDR001C, YOL116W, YBR126C, YPL230W, YPL180W, YCR032W, YKR082W, YFL016C, YDL022W, YOL105C, YOR275C, YBR260C
GO:0001101	response to acid chemical	0.224631	4	20	YDR001C, YJL156C, YIL036W, YBR126C
GO:0046685	response to arsenic-containing substance	0.566012	2	15	YDL020C, YLR113W
GO:0009607	response to biotic stimulus	0.352641	2	10	YMR153W, YLR398C
GO:0042221	response to chemical	0.876149	41	388	YKL116C, YDL190C, YLR313C, YER040W, YJL156C, YKL032C, YLR113W, YDR207C, YKL143W, YIL122W, YPL091W, YDL214C, YOL116W, YBR126C, YDR347W, YDR353W, YNL239W, YIL036W, YOL148C, YNL025C, YDR411C, YGR271C-A, YDL020C, YBR040W, YLR433C, YML014W, YDR001C, YLR417W, YNL310C, YJL101C, YKR034W, YPL230W, YGL209W, YBR170C, YHR005C, YDL166C, YLR350W, YIL015W, YJL157C, YDR009W, YKL086W
GO:0009269	response to desiccation	0.0762817	2	4	YDR001C, YBR126C
GO:0009719	response to endogenous stimulus	0.207697	5	26	YKR034W, YMR153W, YER040W, YJL156C, YDR207C
GO:0034976	response to endoplasmic reticulum stress	0.749113	2	21	YDR411C, YOL148C
GO:0009605	response to external stimulus	0.371617	21	157	YBL058W, YNR023W, YLR398C, YER040W, YMR159C, YDR207C, YLR157C, YLR417W, YDR001C, YBR126C, YJL056C, YPL230W, YKR034W, YGL209W, YIL036W, YFR034C, YNL025C, YGR211W, YGL071W, YLR079W, YDR009W
GO:0009991	response to extracellular stimulus	0.394085	20	151	YBL058W, YNR023W, YER040W, YMR159C, YDR207C, YLR157C, YLR417W, YDR001C, YBR126C, YJL056C, YPL230W, YKR034W, YGL209W, YIL036W, YFR034C, YNL025C, YGR211W, YGL071W, YLR079W, YDR009W
GO:0009408	response to heat	0.349443	9	62	YGL073W, YOR043W, YNL307C, YLR113W, YKR082W, YFL016C, YOL105C, YBR126C, YOL116W
GO:0010035	response to inorganic substance	0.480364	7	53	YDR353W, YDR001C, YIL036W, YPL091W, YBR126C, YDR347W, YJL101C
GO:0010038	response to metal ion	0.812825	2	24	YPL091W, YJL101C
GO:1901698	response to nitrogen compound	0.252614	4	21	YKR034W, YER040W, YJL156C, YDR207C
GO:0007584	response to nutrient	0.0928633	9	45	YPL230W, YKR034W, YGL209W, YER040W, YIL036W, YNL025C, YDR207C, YLR417W, YDR009W
GO:0031667	response to nutrient levels	0.493935	18	143	YBL058W, YNR023W, YER040W, YMR159C, YDR207C, YLR157C, YLR417W, YJL056C, YKR034W, YPL230W, YGL209W, YIL036W, YFR034C, YNL025C, YGR211W, YGL071W, YLR079W, YDR009W
GO:0010033	response to organic substance	0.631473	22	188	YKL116C, YDL190C, YLR313C, YER040W, YJL156C, YDR207C, YBR040W, YLR433C, YIL122W, YDL214C, YOL116W, YNL310C, YKR034W, YBR170C, YIL036W, YOL148C, YDR411C, YHR005C, YGR271C-A, YLR350W, YJL157C, YIL015W
GO:0010243	response to organonitrogen compound	0.224631	4	20	YKR034W, YER040W, YJL156C, YDR207C
GO:0006970	response to osmotic stress	0.360139	11	78	YPL230W, YOR043W, YPL180W, YLR019W, YNL307C, YLR113W, YKL143W, YNL091W, YDL022W, YOL116W, YBR260C
GO:0006979	response to oxidative stress	0.894546	9	102	YDR353W, YKL143W, YDL166C, YPL091W, YDR347W, YBR126C, YJL101C, YLR225C, YKL086W
GO:0000305	response to oxygen radical	0.256762	2	8	YDR353W, YDR347W
GO:1901700	response to oxygen-containing compound	0.459595	9	68	YDR353W, YDL190C, YDR001C, YJL156C, YIL036W, YOL116W, YBR126C, YDR347W, YJL101C
GO:0009268	response to pH	0.312704	3	16	YOR275C, YCR032W, YBR260C
GO:0019236	response to pheromone	0.757918	10	96	YKL116C, YLR313C, YHR005C, YGR271C-A, YBR040W, YLR433C, YIL122W, YDL214C, YIL015W, YJL157C
GO:0000749	response to pheromone involved in conjugation with cellular fusion	0.688878	8	73	YLR313C, YHR005C, YGR271C-A, YBR040W, YIL122W, YLR433C, YIL015W, YJL157C
GO:0000302	response to reactive oxygen species	0.608253	3	25	YDR353W, YDR347W, YJL101C
GO:0009651	response to salt stress	0.0772904	7	31	YPL230W, YNL091W, YOR043W, YPL180W, YOL116W, YLR019W, YNL307C
GO:0042594	response to starvation	0.757918	10	96	YBL058W, YNR023W, YGL209W, YMR159C, YFR034C, YGR211W, YGL071W, YLR157C, YLR079W, YJL056C
GO:0050896	response to stimulus	0.596624	124	1025	YBR223C, YGL073W, YDL190C, YLL007C, YER040W, YMR159C, YLR035C, YKL032C, YNL307C, YER011W, YLR113W, YHR119W, YJR052W, YKL166C, YOL116W, YDR347W, YML023C, YDR353W, YNL136W, YDL234C, YPL180W, YPR054W, YOL148C, YNL025C, YMR078C, YJL081C, YOR057W, YKR056W, YOL100W, YFL016C, YGR271C-A, YNL218W, YOR275C, YDL020C, YNL090W, YDR460W, YOL045W, YLR019W, YMR153W, YBR040W, YBL060W, YLR433C, YLR417W, YER122C, Y…
GO:0006950	response to stress	0.655054	77	649	YBR223C, YGL073W, YMR159C, YLR035C, YKL032C, YNL307C, YER011W, YLR113W, YHR119W, YJR052W, YOL116W, YDR347W, YML023C, YDR353W, YNL136W, YPL180W, YOL148C, YMR078C, YJL081C, YKR056W, YFL016C, YNL218W, YDL020C, YDR460W, YLR019W, YJL056C, YPL022W, YPL230W, YGL209W, YOR258W, YGL092W, YBR170C, YIL011W, YFR034C, YLR225C, YJL115W, YLR398C, YNR023W, YPL024W, YKL143W, YLR157C, YPL091W, YBR126C, YER038C, YLR…
GO:0000303	response to superoxide	0.256762	2	8	YDR353W, YDR347W
GO:0009266	response to temperature stimulus	0.422888	9	66	YGL073W, YOR043W, YNL307C, YLR113W, YKR082W, YFL016C, YOL105C, YBR126C, YOL116W
GO:0035966	response to topologically incorrect protein	0.458233	5	36	YDR411C, YBR170C, YLR350W, YNL310C, YOL148C
GO:0009636	response to toxic substance	0.636058	2	17	YNL239W, YPL091W
GO:0006986	response to unfolded protein	0.45641	4	28	YDR411C, YLR350W, YNL310C, YOL148C
GO:0009415	response to water	0.305014	2	9	YDR001C, YBR126C
GO:0009414	response to water deprivation	0.208641	2	7	YDR001C, YBR126C
GO:0042147	retrograde transport, endosome to Golgi	0.926172	2	33	YDR484W, YJR125C
GO:0006890	retrograde vesicle-mediated transport, Golgi to ER	0.136728	6	29	YPL010W, YIL048W, YNL287W, YLR440C, YDR189W, YER122C
GO:0007266	Rho protein signal transduction	0.0473307	14	71	YMR235C, YER155C, YDL234C, YOR370C, YPL070W, YJL044C, YPR088C, YHR005C, YOL112W, YBL060W, YOL105C, YGR070W, YER122C, YBR260C
GO:0022618	ribonucleoprotein complex assembly	0.712716	15	136	YLR448W, YFL023W, YPR057W, YKL009W, YKL095W, YNL182C, YJR050W, YGR214W, YOL100W, YGL049C, YNR011C, YLR323C, YDR312W, YKL021C, YPL237W
GO:0022613	ribonucleoprotein complex biogenesis	0.627096	47	396	YOR205C, YOR145C, YFL023W, YMR290C, YKL095W, YDR156W, YJR050W, YKL143W, YHR062C, YNL081C, YDR312W, YLR323C, YPL237W, YKL021C, YGR285C, YKL009W, YCR047C, YJL010C, YDR378C, YER036C, YGR214W, YOR078W, YPL183W-A, YOL100W, YGR271C-A, YER056C-A, YNR011C, YOR056C, YHR081W, YCR035C, YLR145W, YJL033W, YOR294W, YPR144C, YMR235C, YJR041C, YGL189C, YLR448W, YCR057C, YPR057W, YNL182C, YDL166C, YGL049C, YGR276…
GO:0071426	ribonucleoprotein complex export from nucleus	0.251801	7	42	YOR294W, YER036C, YMR235C, YGR285C, YCR047C, YJL010C, YKL143W
GO:0071166	ribonucleoprotein complex localization	0.291819	7	44	YOR294W, YER036C, YMR235C, YGR285C, YCR047C, YJL010C, YKL143W
GO:0071826	ribonucleoprotein complex subunit organization	0.808019	15	146	YLR448W, YFL023W, YPR057W, YKL009W, YKL095W, YNL182C, YJR050W, YGR214W, YOL100W, YGL049C, YNR011C, YLR323C, YDR312W, YKL021C, YPL237W
GO:0042455	ribonucleoside biosynthetic process	0.78277	5	52	YKL216W, YMR278W, YDR399W, YGL008C, YDR196C
GO:0042454	ribonucleoside catabolic process	0.0152251	3	5	YLR245C, YMR278W, YER043C
GO:0009119	ribonucleoside metabolic process	0.391847	18	135	YDR399W, YLR245C, YIL111W, YAL038W, YGL008C, YER043C, YOL071W, YBR196C, YMR256C, YDR178W, YFR033C, YKL216W, YPR140W, YMR278W, YDR529C, YPR191W, YLR446W, YDR196C
GO:0009156	ribonucleoside monophosphate biosynthetic process	0.647751	6	53	YKL216W, YGL234W, YDR399W, YML035C, YGL008C, YOR128C
GO:0009161	ribonucleoside monophosphate metabolic process	0.301008	17	120	YGL234W, YDR399W, YIL111W, YAL038W, YGL008C, YOL071W, YBR196C, YMR256C, YDR178W, YFR033C, YKL216W, YPR140W, YDR529C, YPR191W, YLR446W, YML035C, YOR128C
GO:0009199	ribonucleoside triphosphate metabolic process	0.211823	9	54	YMR256C, YDR178W, YFR033C, YIL111W, YPR140W, YDR529C, YPR191W, YGL008C, YOL071W
GO:0009260	ribonucleotide biosynthetic process	0.617368	7	60	YKL216W, YGL234W, YDR399W, YML035C, YGL008C, YOR128C, YDR196C
GO:0009259	ribonucleotide metabolic process	0.316987	18	129	YGL234W, YDR399W, YIL111W, YAL038W, YGL008C, YOL071W, YBR196C, YMR256C, YDR178W, YFR033C, YKL216W, YPR140W, YDR529C, YPR191W, YLR446W, YML035C, YDR196C, YOR128C
GO:0046390	ribose phosphate biosynthetic process	0.701981	7	65	YKL216W, YGL234W, YDR399W, YML035C, YGL008C, YOR128C, YDR196C
GO:0019693	ribose phosphate metabolic process	0.544066	18	147	YGL234W, YDR399W, YIL111W, YAL038W, YGL008C, YOL071W, YBR196C, YMR256C, YDR178W, YFR033C, YKL216W, YPR140W, YDR529C, YPR191W, YLR446W, YML035C, YDR196C, YOR128C
GO:0000027	ribosomal large subunit assembly	0.330468	5	31	YLR448W, YDR312W, YKL009W, YNL182C, YKL021C
GO:0042273	ribosomal large subunit biogenesis	0.86297	8	88	YOR294W, YLR448W, YMR290C, YKL009W, YNL182C, YKR063C, YDR312W, YKL021C
GO:0042274	ribosomal small subunit biogenesis	0.322444	16	114	YOR205C, YOR145C, YMR290C, YKL143W, YPR144C, YOR294W, YCR057C, YCR047C, YJL010C, YGR214W, YDR378C, YOR078W, YGR271C-A, YDL166C, YOR056C, YLL011W
GO:0000056	ribosomal small subunit export from nucleus	0.0650856	4	13	YER036C, YCR047C, YJL010C, YKL143W
GO:0000054	ribosomal subunit export from nucleus	0.251801	7	42	YOR294W, YER036C, YMR235C, YGR285C, YCR047C, YJL010C, YKL143W
GO:0042255	ribosome assembly	0.647751	6	53	YGR214W, YLR448W, YDR312W, YKL009W, YNL182C, YKL021C
GO:0042254	ribosome biogenesis	0.657211	38	325	YOR205C, YOR145C, YMR290C, YDR156W, YKL143W, YHR062C, YNL081C, YDR312W, YKL021C, YGR285C, YKL009W, YCR047C, YJL010C, YDR378C, YER036C, YGR214W, YOR078W, YPL183W-A, YGR271C-A, YER056C-A, YOR056C, YHR081W, YCR035C, YLR145W, YJL033W, YPR144C, YMR235C, YOR294W, YJR041C, YGL189C, YLR448W, YCR057C, YNL182C, YGR276C, YDL166C, YKR063C, YLR293C, YLL011W
GO:0033750	ribosome localization	0.14991	8	43	YOR294W, YMR235C, YGR285C, YCR047C, YJL010C, YKL143W, YBR230C, YER036C
GO:0031123	RNA 3'-end processing	0.816378	8	83	YHR081W, YCR035C, YGR214W, YER165W, YOL100W, YGR276C, YOR250C, YLR293C
GO:0000966	RNA 5'-end processing	0.255217	5	28	YPR144C, YOR145C, YOR078W, YCR057C, YJL010C
GO:0032774	RNA biosynthetic process	0.867942	77	696	YGL073W, YER040W, YKL032C, YLR113W, YHR119W, YMR033W, YOL116W, YOL071W, YNL136W, YJL194W, YOL148C, YNL025C, YKL058W, YJL081C, YDL020C, YPR190C, YFL036W, YDR460W, YKR077W, YOR064C, YHL009C, YLR403W, YMR153W, YLR417W, YOR166C, YJL056C, YBR215W, YPL230W, YGL209W, YGL092W, YFR034C, YOL135C, YJL115W, YBL025W, YKL116C, YNR023W, YBR009C, YDR156W, YDR207C, YCR004C, YOR140W, YIL122W, YMR005W, YDL214C, YPL…
GO:0006401	RNA catabolic process	0.0762657	20	117	YHR081W, YCL011C, YLR363C, YNL004W, YLR398C, YLR021W, YJR043C, YER165W, YCR035C, YOR166C, YKL204W, YBR170C, YDR172W, YKL009W, YGL048C, YJL047C, YOL100W, YJL124C, YOR076C, YJR091C
GO:0006405	RNA export from nucleus	0.677563	9	81	YMR235C, YGL189C, YCL011C, YNL004W, YGL092W, YKR082W, YGR214W, YBR118W, YOR112W
GO:0006403	RNA localization	0.567125	15	124	YBL032W, YMR235C, YGL189C, YHR081W, YCL011C, YNL004W, YGL092W, YBR170C, YGR082W, YKR082W, YGR214W, YER165W, YMR153W, YBR118W, YOR112W
GO:0016070	RNA metabolic process	0.659357	147	1227	YLR363C, YMR290C, YHR119W, YOL093W, YOL071W, YNL025C, YJL010C, YJL081C, YPL104W, YPR190C, YFL036W, YLR403W, YMR153W, YJL033W, YOR250C, YLR417W, YOR166C, YPL230W, YER087W, YGL209W, YGL092W, YBR170C, YOL135C, YMR059W, YKR063C, YOR076C, YJL115W, YKL116C, YLR398C, YBR188C, YKL095W, YDR207C, YOR140W, YIL122W, YDL214C, YLR323C, YPL254W, YGR074W, YOR209C, YML005W, YDR378C, YNR011C, YDR512C, YML051W, YOR…
GO:0001510	RNA methylation	0.507707	5	38	YKR056W, YOL093W, YML014W, YML005W, YCR047C
GO:0009451	RNA modification	0.953433	7	94	YKR056W, YOL093W, YML014W, YML005W, YGL211W, YCR047C, YGL063W
GO:0090501	RNA phosphodiester bond hydrolysis	0.0996798	15	86	YOR294W, YPR144C, YOR145C, YHR081W, YCR057C, YCR047C, YJL010C, YHR062C, YCR035C, YGR214W, YOR078W, YGR276C, YMR059W, YLR293C, YKR063C
GO:0090502	RNA phosphodiester bond hydrolysis, endonucleolytic	0.101298	11	59	YOR294W, YPR144C, YOR145C, YCR057C, YCR047C, YJL010C, YGR214W, YHR062C, YOR078W, YMR059W, YKR063C
GO:0090503	RNA phosphodiester bond hydrolysis, exonucleolytic	0.281262	4	22	YCR035C, YHR081W, YGR276C, YLR293C
GO:0044376	RNA polymerase II complex localization to nucleus	0.116986	2	5	YJR072C, YOR262W
GO:0051123	RNA polymerase II transcriptional preinitiation complex assembly	0.904135	3	42	YMR005W, YGL048C, YKL058W
GO:0006396	RNA processing	0.571235	36	298	YOR145C, YMR180C, YBR188C, YKL095W, YJR050W, YHR062C, YLR323C, YGR074W, YOL148C, YCR047C, YJL010C, YDR378C, YGR214W, YOR078W, YOL100W, YKR056W, YJL124C, YNR011C, YJL006C, YOR350C, YPR178W, YHR081W, YDL051W, YBR055C, YCR035C, YER165W, YML029W, YLR145W, YOR250C, YPR144C, YCR057C, YPR057W, YKR052C, YGR276C, YMR059W, YLR293C
GO:0008380	RNA splicing	0.855536	13	134	YPR057W, YBR055C, YBR188C, YKL095W, YJR050W, YML029W, YDR378C, YMR059W, YNR011C, YLR323C, YOR350C, YGR074W, YPR178W
GO:0000375	RNA splicing, via transesterification reactions	0.759357	12	114	YPR057W, YBR055C, YBR188C, YKL095W, YJR050W, YML029W, YDR378C, YNR011C, YLR323C, YOR350C, YPR178W, YGR074W
GO:0000377	RNA splicing, via transesterification reactions with bulged adenosine as nucleophile	0.779925	11	107	YPR057W, YBR055C, YBR188C, YKL095W, YJR050W, YML029W, YDR378C, YNR011C, YLR323C, YPR178W, YGR074W
GO:0043489	RNA stabilization	0.161632	2	6	YBL032W, YHR132W-A
GO:0071025	RNA surveillance	0.279902	5	29	YCR035C, YHR081W, YCL011C, YNL004W, YOR166C
GO:0050658	RNA transport	0.486743	14	110	YBL032W, YMR235C, YGL189C, YCL011C, YNL004W, YGL092W, YBR170C, YGR082W, YKR082W, YGR214W, YER165W, YMR153W, YBR118W, YOR112W
GO:0006278	RNA-dependent DNA replication	0.281262	4	22	YBL032W, YAR007C, YLR234W, YJR043C
GO:0031125	rRNA 3'-end processing	0.105699	5	21	YGR214W, YCR035C, YHR081W, YGR276C, YLR293C
GO:0000967	rRNA 5'-end processing	0.231104	5	27	YPR144C, YOR145C, YOR078W, YCR057C, YJL010C
GO:0016075	rRNA catabolic process	0.192078	6	32	YCR035C, YHR081W, YBR170C, YOR076C, YGL048C, YJL047C
GO:0006407	rRNA export from nucleus	0.242234	3	14	YGR214W, YMR235C, YGL189C
GO:0016072	rRNA metabolic process	0.381099	32	245	YOR205C, YOR145C, YMR290C, YHR062C, YKL021C, YGR285C, YKL009W, YCR047C, YGL048C, YJL010C, YDR378C, YGR214W, YOR078W, YGR271C-A, YOR056C, YHR081W, YCR035C, YLR145W, YJL033W, YPR144C, YOR294W, YJR041C, YCR057C, YBR170C, YJL047C, YNL182C, YGR276C, YDL166C, YOR076C, YKR063C, YLR293C, YLL011W
GO:0006364	rRNA processing	0.541672	28	229	YOR205C, YOR145C, YHR081W, YMR290C, YHR062C, YCR035C, YLR145W, YJL033W, YKL021C, YOR294W, YPR144C, YJR041C, YCR057C, YGR285C, YKL009W, YCR047C, YNL182C, YJL010C, YDR378C, YGR214W, YOR078W, YDL166C, YGR271C-A, YGR276C, YLR293C, YKR063C, YOR056C, YLL011W
GO:0009303	rRNA transcription	0.846864	2	26	YBL025W, YDR156W
GO:0051029	rRNA transport	0.242234	3	14	YGR214W, YMR235C, YGL189C
GO:0071428	rRNA-containing ribonucleoprotein complex export from nucleus	0.251801	7	42	YOR294W, YER036C, YMR235C, YGR285C, YCR047C, YJL010C, YKL143W
GO:0031146	SCF-dependent proteasomal ubiquitin-dependent protein catabolic process	0.636058	2	17	YDR328C, YFL009W
GO:0046903	secretion	0.717435	6	57	YDR122W, YGL167C, YNR049C, YOR237W, YOL112W, YDR189W
GO:0032940	secretion by cell	0.717435	6	57	YDR122W, YGL167C, YNR049C, YOR237W, YOL112W, YDR189W
GO:0032185	septin cytoskeleton organization	0.635606	3	26	YNL116W, YDR328C, YIL090W
GO:0000921	septin ring assembly	0.242234	3	14	YNL116W, YDR328C, YIL090W
GO:0031106	septin ring organization	0.608253	3	25	YNL116W, YDR328C, YIL090W
GO:0009070	serine family amino acid biosynthetic process	0.608253	3	25	YDR158W, YBR263W, YFL030W
GO:0009069	serine family amino acid metabolic process	0.759285	4	41	YDR158W, YDR019C, YBR263W, YFL030W
GO:0019953	sexual reproduction	0.893359	21	214	YKL116C, YLR313C, YBL058W, YBR009C, YNL307C, YHR119W, YBR040W, YNL202W, YLR433C, YIL122W, YDL214C, YDR312W, YOL071W, YNR049C, YMR079W, YPR054W, YHR005C, YGR271C-A, YDR512C, YJL157C, YIL015W
GO:0034293	sexual sporulation	0.829696	10	103	YNR049C, YBL058W, YBR009C, YMR079W, YPR054W, YNL307C, YHR119W, YNL202W, YDR512C, YOL071W
GO:0043935	sexual sporulation resulting in formation of a cellular spore	0.829696	10	103	YNR049C, YBL058W, YBR009C, YMR079W, YPR054W, YNL307C, YHR119W, YNL202W, YDR512C, YOL071W
GO:0015891	siderophore transport	0.208641	2	7	YOR381W, YOR382W
GO:0007165	signal transduction	0.400602	37	287	YGL073W, YLL007C, YER155C, YLR113W, YIL122W, YKL166C, YDL234C, YPL180W, YPR054W, YOL148C, YPL070W, YOR057W, YDR411C, YOL100W, YGR271C-A, YGR070W, YNL090W, YOL045W, YOR370C, YOR094W, YJL044C, YPR088C, YBL060W, YLR433C, YER122C, YMR235C, YOR185C, YML064C, YHR005C, YCR033W, YOL112W, YHR022C, YOL105C, YLR293C, YIL015W, YJL157C, YBR260C
GO:0023014	signal transduction by phosphorylation	0.369186	4	25	YOL100W, YCR033W, YPR054W, YLR113W
GO:0032005	signal transduction involved in conjugation with cellular fusion	0.875183	2	28	YHR005C, YJL157C
GO:0023052	signaling	0.445159	37	292	YGL073W, YLL007C, YER155C, YLR113W, YIL122W, YKL166C, YDL234C, YPL180W, YPR054W, YOL148C, YPL070W, YOR057W, YDR411C, YOL100W, YGR271C-A, YGR070W, YNL090W, YOL045W, YOR370C, YOR094W, YJL044C, YPR088C, YBL060W, YLR433C, YER122C, YMR235C, YOR185C, YML064C, YHR005C, YCR033W, YOL112W, YHR022C, YOL105C, YLR293C, YIL015W, YJL157C, YBR260C
GO:0044702	single organism reproductive process	0.922715	13	146	YPL022W, YNR049C, YLR313C, YBL058W, YBR009C, YMR079W, YPR054W, YNL307C, YHR119W, YBR040W, YNL202W, YDR512C, YOL071W
GO:0044700	single organism signaling	0.400602	37	287	YGL073W, YLL007C, YER155C, YLR113W, YIL122W, YKL166C, YDL234C, YPL180W, YPR054W, YOL148C, YPL070W, YOR057W, YDR411C, YOL100W, YGR271C-A, YGR070W, YNL090W, YOL045W, YOR370C, YOR094W, YJL044C, YPR088C, YBL060W, YLR433C, YER122C, YMR235C, YOR185C, YML064C, YHR005C, YCR033W, YOL112W, YHR022C, YOL105C, YLR293C, YIL015W, YJL157C, YBR260C
GO:0044711	single-organism biosynthetic process	0.704887	93	791	YMR202W, YPL258C, YLR439W, YLR113W, YHR033W, YML082W, YDR347W, YER014W, YGR124W, YFL030W, YFL060C, YMR134W, YGR220C, YPL219W, YLR459W, YJL194W, YKL184W, YOR299W, YPL104W, YMR278W, YML035C, YBR282W, YDR196C, YFL036W, YGL234W, YOL045W, YFR047C, YPL118W, YDR428C, YBL060W, YGL008C, YDR376W, YMR096W, YHR147C, YOL140W, YLR347C, YLR386W, YBL032W, YIL066C, YKL035W, YMR079W, YHR004C, YBR263W, YGR166W, YBR…
GO:0044724	single-organism carbohydrate catabolic process	0.958937	5	74	YIL162W, YAL038W, YBR196C, YDR001C, YLR446W
GO:0044723	single-organism carbohydrate metabolic process	0.948672	24	258	YBR105C, YBL058W, YOL045W, YFR003C, YBL082C, YDR245W, YDL093W, YDR207C, YJL174W, YAL038W, YDR001C, YBR126C, YKL035W, YBR196C, YPL219W, YPL180W, YOR299W, YIL162W, YGR166W, YMR278W, YLR446W, YPL053C, YML051W, YDR009W
GO:0044712	single-organism catabolic process	0.857236	39	366	YLL007C, YMR159C, YFR003C, YOR022C, YAL038W, YLR157C, YNL202W, YLR356W, YAL047C, YFL060C, YNL239W, YDR019C, YMR303C, YIL124W, YLR020C, YLR381W, YNL334C, YMR278W, YOR043W, YBL058W, YLR245C, YKL015W, YDR428C, YDR001C, YER043C, YDL238C, YDR530C, YJL030W, YBR196C, YDR254W, YBR170C, YGL212W, YIL162W, YNL116W, YDL134C, YOL105C, YLR446W, YLR079W, YNL164C
GO:1902580	single-organism cellular localization	0.612286	47	394	YBL097W, YOR269W, YBR105C, YMR171C, YDR265W, YMR026C, YIL090W, YJR045C, YMR159C, YIR004W, YKL143W, YML097C, YAL047C, YMR294W, YBR086C, YKL154W, YGR285C, YGR082W, YPR024W, YCR047C, YJL010C, YKR082W, YER036C, YJR126C, YNL189W, YML041C, YNL041C, YIL062C, YOR370C, YPR088C, YMR153W, YLR417W, YNL310C, YNR017W, YER122C, YLR347C, YOR294W, YMR235C, YGL092W, YMR079W, YDR375C, YJL143W, YNL116W, YBR230C, YHR…
GO:0044763	single-organism cellular process	0.603763	365	2993	YBR223C, YMR202W, YLR126C, YLR035C, YHR119W, YDR185C, YKL166C, YHR033W, YML082W, YOL071W, YFL030W, YFL060C, YNR049C, YKL154W, YPL219W, YDL234C, YBL015W, YOR299W, YNL025C, YJL081C, YOR057W, YLR381W, YPL104W, YDR196C, YHR143W, YOL045W, YLR403W, YLR245C, YPL233W, YPL158C, YPR007C, YMR153W, YBR040W, YJR155W, YGL209W, YGL092W, YBR170C, YMR079W, YDL134C, YOR269W, YDR384C, YJL115W, YIL048W, YLL051C, YJR…
GO:0044767	single-organism developmental process	0.989399	23	279	YLR313C, YBL058W, YBR009C, YNL307C, YKL085W, YHR119W, YBR040W, YHR014W, YDR185C, YNL202W, YGR037C, YML014W, YOL071W, YPL022W, YNR049C, YMR079W, YOR209C, YPR054W, YIL073C, YJL048C, YOR275C, YDR512C, YFL009W
GO:1902582	single-organism intracellular transport	0.539035	72	589	YCL011C, YDR265W, YIL090W, YMR159C, YPL010W, YOR036W, YOR112W, YML097C, YKL154W, YLR440C, YPR024W, YOR299W, YJL010C, YOL100W, YNL189W, YNL041C, YML041C, YLR360W, YGL200C, YMR153W, YPL134C, YLR417W, YER122C, YLR347C, YOR294W, YGL092W, YBR170C, YMR079W, YMR197C, YHR175W, YDR484W, YDL046W, YGR166W, YAL010C, YOR269W, YBR105C, YMR171C, YNL004W, YIL048W, YJR045C, YMR026C, YDR189W, YIR004W, YKL143W, YLR…
GO:1902578	single-organism localization	0.659178	125	1046	YBR069C, YJR095W, YCL011C, YDR265W, YIL090W, YMR159C, YJL094C, YPL010W, YOR036W, YGR224W, YLL018C-A, YOR112W, YML097C, YMR294W, YNR049C, YKL154W, YIL114C, YLR440C, YPR024W, YOR299W, YJL010C, YGL167C, YOL100W, YNL189W, YNL041C, YML041C, YLR360W, YIL062C, YGL200C, YKR093W, YNR039C, YMR153W, YPL134C, YLR417W, YGL008C, YER122C, YLR347C, YOR294W, YGL092W, YBR170C, YHR175W, YMR197C, YMR079W, YDR484W, Y…
GO:1902591	single-organism membrane budding	0.696924	2	19	YMR079W, YER122C
GO:0044801	single-organism membrane fusion	0.798042	7	72	YDR229W, YDR468C, YDL234C, YMR197C, YDR189W, YGL212W, YPL236C
GO:1902534	single-organism membrane invagination	0.885053	3	40	YBL058W, YMR159C, YGL212W
GO:0044802	single-organism membrane organization	0.798713	29	268	YDR229W, YIL048W, YBL058W, YIL090W, YMR159C, YOR370C, YDR189W, YPR088C, YDR468C, YER122C, YLR347C, YFR011C, YBR086C, YNR049C, YKL154W, YGL092W, YDL234C, YMR079W, YMR197C, YHR004C, YGR082W, YGL212W, YDR375C, YPL236C, YMR251W-A, YAL010C, YPR140W, YDR393W, YNL189W
GO:0044710	single-organism metabolic process	0.829502	218	1859	YBR223C, YMR202W, YLL007C, YML054C, YLR126C, YLR035C, YNL307C, YBR052C, YHR119W, YOR022C, YIR035C, YHR033W, YML082W, YOL071W, YFL030W, YFL060C, YGR220C, YPL219W, YBL015W, YPR054W, YKL184W, YOR299W, YMR078C, YJL081C, YLR381W, YPL104W, YBR282W, YDR196C, YFL036W, YMR002W, YOL045W, YBL082C, YMR133W, YLR245C, YPL118W, YPR007C, YDR428C, YBL060W, YHR147C, YLR347C, YLR386W, YJR155W, YPL022W, YBL032W, YOR…
GO:1902593	single-organism nuclear import	0.609275	6	51	YMR235C, YMR153W, YGL092W, YNL189W, YKR082W, YLR347C
GO:1902589	single-organism organelle organization	0.355856	116	914	YDR229W, YLL007C, YCL011C, YDR265W, YMR159C, YLR035C, YNL307C, YFR046C, YLR439W, YHR119W, YDR185C, YMR033W, YOR249C, YDR347W, YNL136W, YMR294W, YGR220C, YNL032W, YMR001C, YDL234C, YOL148C, YMR078C, YJL081C, YLR381W, YDR393W, YPL104W, YKL049C, YBR282W, YFL036W, YNL090W, YIL062C, YMR133W, YOR064C, YPL233W, YPL118W, YPR007C, YMR153W, YER122C, YHR147C, YJL030W, YFR011C, YPL022W, YBL032W, YGL092W, YBR…
GO:0044699	single-organism process	0.624513	406	3331	YBR223C, YMR202W, YLR126C, YLR035C, YBR052C, YHR119W, YDR185C, YIR035C, YKL166C, YHR033W, YML082W, YOL071W, YFL030W, YFL060C, YNR049C, YKL154W, YPL219W, YDL234C, YBL015W, YOR299W, YNL025C, YJL010C, YJL081C, YOR057W, YLR381W, YPL104W, YDR196C, YHR143W, YOL045W, YLR403W, YLR245C, YPL233W, YPL158C, YPR007C, YMR153W, YBR040W, YJR155W, YGL209W, YGL092W, YBR170C, YMR079W, YDL134C, YDL046W, YOR269W, YDR…
GO:0044765	single-organism transport	0.640179	116	968	YBR069C, YJR095W, YCL011C, YDR265W, YIL090W, YMR159C, YJL094C, YPL010W, YOR036W, YGR224W, YLL018C-A, YOR112W, YML097C, YNR049C, YKL154W, YIL114C, YLR440C, YPR024W, YOR299W, YJL010C, YGL167C, YOL100W, YNL189W, YNL041C, YML041C, YLR360W, YGL200C, YKR093W, YNR039C, YMR153W, YPL134C, YLR417W, YGL008C, YER122C, YLR347C, YOR294W, YGL092W, YBR170C, YHR175W, YMR197C, YMR079W, YDR484W, YEL064C, YDL046W, Y…
GO:0007062	sister chromatid cohesion	0.0149253	11	44	YDR254W, YMR078C, YPL024W, YJR072C, YLR381W, YPR007C, YDR363W, YHR014W, YLR234W, YGL071W, YOR262W
GO:0000819	sister chromatid segregation	0.0126886	20	97	YBL097W, YFR003C, YNL307C, YPL024W, YJR072C, YPR007C, YHR014W, YJL030W, YOR262W, YAL047C, YDR254W, YMR078C, YNL116W, YDL134C, YLR381W, YLR234W, YDR363W, YKL049C, YGL071W, YNL164C
GO:0007264	small GTPase mediated signal transduction	0.04924	21	118	YNL090W, YER155C, YOR370C, YOR094W, YJL044C, YPR088C, YBL060W, YKL166C, YER122C, YMR235C, YDL234C, YPL070W, YOR185C, YML064C, YHR005C, YOL112W, YHR022C, YLR293C, YOL105C, YGR070W, YBR260C
GO:0044283	small molecule biosynthetic process	0.759366	32	288	YMR202W, YGR255C, YPL258C, YLL062C, YDR207C, YGL026C, YHR033W, YML082W, YMR210W, YGR124W, YFL030W, YFL060C, YMR134W, YLL058W, YOR237W, YMR303C, YKL184W, YKR069W, YNL334C, YMR062C, YER026C, YKL192C, YDR158W, YER023W, YER043C, YMR096W, YDR376W, YOL140W, YGR060W, YLR347C, YMR079W, YBR263W
GO:0044282	small molecule catabolic process	0.811056	10	101	YFL060C, YNL239W, YDR019C, YMR303C, YKL015W, YDR428C, YNL334C, YNL202W, YLR157C, YER043C
GO:0044281	small molecule metabolic process	0.670397	85	718	YMR202W, YML054C, YLR126C, YER040W, YPL258C, YNL202W, YHR033W, YML082W, YGR124W, YOL071W, YFL030W, YFL060C, YMR134W, YPL180W, YBL015W, YKL184W, YPL104W, YMR278W, YML035C, YGR244C, YDR196C, YGL234W, YLR304C, YFR047C, YLR245C, YDR428C, YGL008C, YDR376W, YMR096W, YDL238C, YOL140W, YLR347C, YIL066C, YKL035W, YER087W, YMR079W, YBR263W, YPR191W, YOR317W, YBR105C, YGR255C, YDR399W, YLL062C, YDR207C, YIL…
GO:0031126	snoRNA 3'-end processing	0.861685	2	27	YCR035C, YHR081W
GO:0016074	snoRNA metabolic process	0.354109	7	47	YHR062C, YCR035C, YHR081W, YMR290C, YNR011C, YLR323C, YPR178W
GO:0043144	snoRNA processing	0.367175	6	40	YHR062C, YCR035C, YHR081W, YNR011C, YLR323C, YPR178W
GO:0034247	snoRNA splicing	0.00670059	3	4	YNR011C, YLR323C, YPR178W
GO:0034472	snRNA 3'-end processing	0.566012	2	15	YHR081W, YGR276C
GO:0016073	snRNA metabolic process	0.793386	2	23	YHR081W, YGR276C
GO:0016180	snRNA processing	0.566012	2	15	YHR081W, YGR276C
GO:0030148	sphingolipid biosynthetic process	0.731389	3	30	YPL057C, YLR350W, YDR062W
GO:0006665	sphingolipid metabolic process	0.904135	3	42	YPL057C, YLR350W, YDR062W
GO:0071173	spindle assembly checkpoint	0.0903343	6	26	YDL134C, YLR381W, YDR254W, YFR003C, YNL164C, YJL030W
GO:0031577	spindle checkpoint	0.0758466	8	37	YDL134C, YNL116W, YLR381W, YDR254W, YFR003C, YNL164C, YJL030W, YAL047C
GO:0051231	spindle elongation	0.52751	2	14	YBL031W, YAL047C
GO:0051653	spindle localization	0.277252	3	15	YOR269W, YNL116W, YMR294W
GO:0007051	spindle organization	0.70337	4	38	YMR001C, YBR170C, YBL031W, YAL047C
GO:0000245	spliceosomal complex assembly	0.772186	2	22	YPR057W, YJR050W
GO:0000393	spliceosomal conformational changes to generate catalytic conformation	0.171511	4	18	YNR011C, YKL095W, YLR323C, YJR050W
GO:0043934	sporulation	0.872241	15	155	YNR049C, YBL058W, YBR009C, YMR079W, YPR054W, YNL307C, YHR119W, YIL073C, YJL048C, YHR014W, YNL202W, YOR275C, YDR512C, YFL009W, YOL071W
GO:0030435	sporulation resulting in formation of a cellular spore	0.859651	15	153	YNR049C, YBL058W, YBR009C, YMR079W, YPR054W, YNL307C, YHR119W, YIL073C, YJL048C, YHR014W, YNL202W, YOR275C, YDR512C, YFL009W, YOL071W
GO:0006614	SRP-dependent cotranslational protein targeting to membrane	0.667615	2	18	YPR088C, YKL154W
GO:0005983	starch catabolic process	0.0150599	2	2	YOL116W, YER109C
GO:0005982	starch metabolic process	0.0150599	2	2	YOL116W, YER109C
GO:0006694	steroid biosynthetic process	0.70337	4	38	YMR134W, YMR202W, YOR237W, YGR060W
GO:0008202	steroid metabolic process	0.718995	5	48	YLR020C, YMR134W, YMR202W, YOR237W, YGR060W
GO:0016126	sterol biosynthetic process	0.70337	4	38	YMR134W, YMR202W, YOR237W, YGR060W
GO:0016125	sterol metabolic process	0.718995	5	48	YLR020C, YMR134W, YMR202W, YOR237W, YGR060W
GO:0015918	sterol transport	0.749113	2	21	YDL046W, YOR237W
GO:0000097	sulfur amino acid biosynthetic process	0.507707	5	38	YKR069W, YLL058W, YDR158W, YML082W, YLL062C
GO:0000096	sulfur amino acid metabolic process	0.248274	8	49	YKR069W, YDR253C, YLL058W, YNL239W, YDR158W, YML082W, YER043C, YLL062C
GO:0044272	sulfur compound biosynthetic process	0.26506	11	72	YFL060C, YLL058W, YPL258C, YKL192C, YLL062C, YKR069W, YNL334C, YDR158W, YML082W, YGR193C, YJL101C
GO:0044273	sulfur compound catabolic process	0.175041	3	12	YNL239W, YER163C, YER043C
GO:0006790	sulfur compound metabolic process	0.0419619	21	116	YDR253C, YOR317W, YPL258C, YMR251W, YKL192C, YER163C, YLL062C, YDR158W, YDL120W, YPL091W, YER043C, YML082W, YJL101C, YFL060C, YLL058W, YNL239W, YBL015W, YKR069W, YNL334C, YGR244C, YGR193C
GO:0072348	sulfur compound transport	0.281262	4	22	YOR192C, YCL073C, YLR092W, YBR219C
GO:0006801	superoxide metabolic process	0.256762	2	8	YDR353W, YDR347W
GO:0007129	synapsis	0.252614	4	21	YIL073C, YPR007C, YIL072W, YLR394W
GO:0007130	synaptonemal complex assembly	0.0497346	4	12	YIL073C, YPR007C, YIL072W, YLR394W
GO:0070193	synaptonemal complex organization	0.0377783	5	16	YIL073C, YPR007C, YMR001C, YIL072W, YLR394W
GO:0034397	telomere localization	0.305014	2	9	YGL092W, YKR082W
GO:0000723	telomere maintenance	0.76305	6	60	YBL032W, YAR007C, YCL011C, YLR234W, YBL035C, YHR119W
GO:0007004	telomere maintenance via telomerase	0.418491	3	19	YBL032W, YAR007C, YLR234W
GO:0010833	telomere maintenance via telomere lengthening	0.452701	3	20	YBL032W, YAR007C, YLR234W
GO:0032200	telomere organization	0.776987	6	61	YBL032W, YAR007C, YCL011C, YLR234W, YBL035C, YHR119W
GO:0034398	telomere tethering at nuclear periphery	0.161632	2	6	YGL092W, YKR082W
GO:0033014	tetrapyrrole biosynthetic process	0.242234	3	14	YKR069W, YDL120W, YER014W
GO:0033013	tetrapyrrole metabolic process	0.277252	3	15	YKR069W, YDL120W, YER014W
GO:0009228	thiamine biosynthetic process	0.0878783	3	9	YFL060C, YNL334C, YPL258C
GO:0006772	thiamine metabolic process	0.114506	3	10	YFL060C, YNL334C, YPL258C
GO:0042724	thiamine-containing compound biosynthetic process	0.0878783	3	9	YFL060C, YNL334C, YPL258C
GO:0042723	thiamine-containing compound metabolic process	0.143714	3	11	YFL060C, YNL334C, YPL258C
GO:0035383	thioester metabolic process	0.171511	4	18	YOR317W, YBL015W, YGR193C, YGR244C
GO:0031929	TOR signaling	0.696924	2	19	YGL073W, YPL180W
GO:0006368	transcription elongation from RNA polymerase II promoter	0.91884	6	76	YBR215W, YJL115W, YLR455W, YMR033W, YGL048C, YOR064C
GO:0006360	transcription from RNA polymerase I promoter	0.979709	3	58	YBL025W, YJL006C, YDR156W
[truncated: 58 more rows]
