# Supplementary material for: Gene overexpression screen for chromosome instability in yeast primarily identifies cell cycle progression genes
Source: Curr Genet. 2018 Sep 22;65(2):483–92. doi: 10.1007/s00294-018-0885-x (PMC6420891; doi:10.1007/s00294-018-0885-x)
Supplement: Supplementary file 2 — Supplementary material 2 (XLSX 17 KB) [file 294_2018_885_MOESM2_ESM.xlsx]

## Sheet: difference of mean ranks
Test of diference in the mean rank of patch density between control and the listed categories; there are 12 categories with p<0.05
	Genes among 636 candidates	p (type I error in detecting a significant distance betwen the mean rank of a category and that of a control
cellular glucan metabolic process	10	0.0113928	YKL035W, YLR300W, YPL219W, YBL058W, YOL045W, YFR003C, YER109C, YGR166W, YJL174W, YOL116W
cellular polysaccharide metabolic process	12	0.0230628	YKL035W, YLR300W, YPL219W, YBL058W, YOL045W, YFR003C, YER109C, YOR299W, YIL162W, YGR166W, YJL174W, YOL116W
chromosome segregation	32	0.0459828	YBR156C, YBL097W, YBL058W, YAR018C, YFR003C, YNL307C, YFR046C, YPL024W, YBL031W, YJR072C, YPL233W, YPR007C, YHR014W, YJL030W, YOR262W, YAL047C, YPL022W, YDR254W, YMR001C, YIL072W, YLR394W, YMR078C, YDL134C, YIL073C, YNL116W, YEL044W, YLR381W, YDR363W, YLR234W, YKL049C, YGL071W, YNL164C
mitotic cell cycle	54	0.000415969	YBL097W, YOR269W, YLR313C, YFR003C, YNL307C, YFR046C, YPL024W, YJR072C, YDR328C, YIL122W, YDR247W, YOR249C, YOR262W, YGR041W, YAL047C, YMR294W, YMR001C, YDL008W, YJL194W, YFR040W, YCR047C, YOR299W, YMR078C, YGR211W, YLR381W, YDR363W, YKL049C, YFL009W, YDL017W, YDR253C, YDL117W, YDR245W, YOR094W, YKR077W, YBL031W, YPL158C, YPL233W, YMR153W, YJL030W, YBR215W, YDR254W, YLR353W, YBR170C, YJL047C, YNL…
mitotic cell cycle process	52	0.000619472	YBL097W, YOR269W, YLR313C, YFR003C, YNL307C, YFR046C, YPL024W, YJR072C, YDR328C, YIL122W, YDR247W, YOR249C, YOR262W, YAL047C, YGR041W, YMR294W, YMR001C, YDL008W, YJL194W, YFR040W, YCR047C, YOR299W, YMR078C, YLR381W, YDR363W, YKL049C, YFL009W, YDL017W, YDL117W, YDR245W, YOR094W, YKR077W, YBL031W, YPL158C, YPL233W, YMR153W, YJL030W, YBR215W, YDR254W, YLR353W, YBR170C, YJL047C, YNL116W, YDL134C, YML…
mitotic nuclear division	34	0.0432743	YBL097W, YOR269W, YFR003C, YNL307C, YFR046C, YPL024W, YDR328C, YJR072C, YIL122W, YOR249C, YOR262W, YAL047C, YMR294W, YMR001C, YDL008W, YMR078C, YLR381W, YDR363W, YKL049C, YFL009W, YDL017W, YBL031W, YPL233W, YMR153W, YJL030W, YDR254W, YJL047C, YNL116W, YDL134C, YML064C, YLR234W, YGL071W, YNL164C, YGL238W
mitotic sister chromatid cohesion	9	0.000841075	YDR254W, YMR078C, YPL024W, YJR072C, YLR381W, YLR234W, YDR363W, YGL071W, YOR262W
nuclear division	50	0.0426281	YBL097W, YOR269W, YLR035C, YFR003C, YNL307C, YJL146W, YFR046C, YDR207C, YPL024W, YJR072C, YDR328C, YIL122W, YOR249C, YOR262W, YAL047C, YMR294W, YMR001C, YIL072W, YDL008W, YLR394W, YNL025C, YMR078C, YOR354C, YLR381W, YDR363W, YKL049C, YFL009W, YDL017W, YBL031W, YMR133W, YPL233W, YAR007C, YPR007C, YHR014W, YMR153W, YGL158W, YJL030W, YPL022W, YDR254W, YJL047C, YIL073C, YNL116W, YDL134C, YGL045W, YML…
sister chromatid cohesion	11	0.00229475	YDR254W, YMR078C, YPL024W, YJR072C, YLR381W, YPR007C, YDR363W, YHR014W, YLR234W, YGL071W, YOR262W
sister chromatid segregation	20	0.0304076	YBL097W, YFR003C, YNL307C, YPL024W, YJR072C, YPR007C, YHR014W, YJL030W, YOR262W, YAL047C, YDR254W, YMR078C, YNL116W, YDL134C, YLR381W, YLR234W, YDR363W, YKL049C, YGL071W, YNL164C
sulfur compound metabolic process	21	0.0317874	YDR253C, YOR317W, YPL258C, YMR251W, YKL192C, YER163C, YLL062C, YDR158W, YDL120W, YPL091W, YER043C, YML082W, YJL101C, YFL060C, YLL058W, YNL239W, YBL015W, YKR069W, YNL334C, YGR244C, YGR193C

## Sheet: 97 genes after second assay
			97 genes from the 12 categories statistically diferent from control
ORF ID	Gene standard name	Gene brief description
YAL047C	SPC72	Gamma-tubulin small complex (gamma-TuSC) receptor
YAR007C	RFA1	Subunit of heterotrimeric Replication Protein A (RPA)
YAR018C	KIN3	Nonessential serine/threonine protein kinase
YBL015W	ACH1	Protein with CoA transferase activity
YBL031W	SHE1	Mitotic spindle protein
YBL058W	SHP1	UBX domain-containing substrate adaptor for Cdc48p
YBL097W	BRN1	Subunit of the condensin complex
YBR156C	SLI15	Subunit of the conserved chromosomal passenger complex (CPC)
YBR170C	NPL4	Substrate-recruiting cofactor of the Cdc48p-Npl4p-Ufd1p segregase
YBR215W	HPC2	Subunit of the HIR complex
YCR033W	SNT1	Subunit of the Set3C deacetylase complex
YCR047C	BUD23	Methyltransferase that methylates residue G1575 of 18S rRNA
YEL044W	IES6	Component of the INO80 chromatin remodeling complex
YER043C	SAH1	S-adenosyl-L-homocysteine hydrolase
YER109C	FLO8	Transcription factor
YER163C	GCG1	Gamma-glutamyl cyclotransferase
YHR014W	SPO13	Meiotic regulator
YIL072W	HOP1	Meiosis-specific protein required for chromosome synapsis
YIL073C	SPO22	Meiosis-specific protein essential for chromosome synapsis
YIL122W	POG1	DNA-binding transcriptional activator
YKL035W	UGP1	UDP-glucose pyrophosphorylase (UGPase)
YKL049C	CSE4	Centromeric histone H3-like protein
YKL192C	ACP1	Mitochondrial matrix acyl carrier protein
YKR077W	MSA2	Putative transcriptional activator
YFL060C	SNO3	Protein of unknown function
YFL009W	CDC4	F-box protein required for both the G1/S and G2/M phase transitions
YFR003C	YPI1	Regulatory subunit of the type I protein phosphatase (PP1) Glc7p
YFR040W	SAP155	Protein required for function of the Sit4p protein phosphatase
YFR046C	CNN1	Kinetochore protein
YDL008W	APC11	Catalytic core subunit, Anaphase-Promoting Complex/Cyclosome (APC/C)
YDL017W	CDC7	Ser/Thr kinase and catalytic subunit of DDK (Dbf4-dependent kinase)
YDL117W	CYK3	SH3-domain protein located in the bud neck and cytokinetic actin ring
YDL120W	YFH1	Mitochondrial matrix iron chaperone
YDL134C	PPH21	Catalytic subunit of protein phosphatase 2A, PP2A
YDR158W	HOM2	Aspartic beta semi-aldehyde dehydrogenase
YDR207C	UME6	Rpd3L histone deacetylase complex subunit
YDR245W	MNN10	Subunit of a Golgi mannosyltransferase complex
YDR247W	VHS1	Cytoplasmic serine/threonine protein kinase
YDR253C	MET32	Zinc-finger DNA-binding transcription factor
YDR254W	CHL4	Outer kinetochore protein required for chromosome stability
YDR328C	SKP1	Evolutionarily conserved kinetochore protein
YDR363W	ESC2	Sumo-like domain protein
YGL045W	RIM8	Protein involved in proteolytic activation of Rim101p
YGL071W	AFT1	Transcription factor involved in iron utilization and homeostasis
YGL158W	RCK1	Protein kinase involved in oxidative stress response
YGL238W	CSE1	Nuclear envelope protein that acts as a recycling factor
YGR041W	BUD9	Protein involved in bud-site selection
YGR166W	TRS65	Component of transport protein particle (TRAPP) complex II
YGR193C	PDX1	E3-binding protein of the mitochondrial pyruvate dehydrogenase complex
YGR244C	LSC2	Beta subunit of succinyl-CoA ligase
YJL030W	MAD2	Component of the spindle-assembly checkpoint complex
YJL101C	GSH1	Gamma glutamylcysteine synthetase
YJL146W	IDS2	Protein involved in modulation of Ime2p activity during meiosis
YJL174W	KRE9	Glycoprotein involved in cell wall beta-glucan assembly
YJL194W	CDC6	Essential ATP-binding protein required for DNA replication
YJR072C	NPA3	Member of the conserved GPN-loop GTPase family
YLL058W		Putative protein of unknown function with similarity to Str2p
YLL062C	MHT1	S-methylmethionine-homocysteine methyltransferase
YLR035C	MLH2	Protein involved in mismatch repair and meiotic recombination
YLR079W	SIC1	Cyclin-dependent kinase inhibitor (CKI)
YLR234W	TOP3	DNA Topoisomerase III
YLR300W	EXG1	Major exo-1,3-beta-glucanase of the cell wall
YLR313C	SPH1	Protein involved in shmoo formation and bipolar bud site selection
YLR353W	BUD8	Protein involved in bud-site selection
YLR381W	CTF3	Outer kinetochore protein that forms a complex with Mcm16p and Mcm22p
YLR394W	CST9	SUMO E3 ligase
YML064C	TEM1	GTP-binding protein of the Ras superfamily
YML082W		Putative protein predicted to have carbon-sulfur lyase activity
YMR001C	CDC5	Polo-like kinase
YMR078C	CTF18	Subunit of a complex with Ctf8p
YMR133W	REC114	Protein involved in early stages of meiotic recombination
YMR153W	NUP53	FG-nucleoporin component of central core of nuclear pore complex (NPC)
YMR251W	GTO3	Omega class glutathione transferase
YMR294W	JNM1	Component of the yeast dynactin complex
YNL025C	SSN8	Cyclin-like component of the RNA polymerase II holoenzyme
YNL116W	DMA2	Ubiquitin-protein ligase (E3)
YNL164C	IBD2	Component of the BUB2-dependent spindle checkpoint pathway
YNL307C	MCK1	Dual-specificity ser/thr and tyrosine protein kinase
YNL334C	SNO2	Protein of unknown function
YOL045W	PSK2	PAS-domain containing serine/threonine protein kinase
YOL116W	MSN1	Transcriptional activator
YOR094W	ARF3	Glucose-repressible ADP-ribosylation factor
YOR262W	GPN2	Putative GTPase with a role in biogenesis of RNA pol II and polIII
YOR269W	PAC1	Involved in nuclear migration, part of the dynein/dynactin pathway
YOR299W	BUD7	Member of the ChAPs family (Chs5p-Arf1p-binding proteins)
YOR317W	FAA1	Long chain fatty acyl-CoA synthetase
YOR354C	MSC6	Multicopy suppressor of HER2 involved in mitochondrial translation
YPL020C	ULP1	Protease that specifically cleaves Smt3p protein conjugates
YPL022W	RAD1	Single-stranded DNA endonuclease (with Rad10p)
YPL024W	RMI1	Subunit of the RecQ (Sgs1p) - Topo III (Top3p) complex
YPL091W	GLR1	Cytosolic and mitochondrial glutathione oxidoreductase
YPL116W	HOS3	Trichostatin A-insensitive homodimeric histone deacetylase (HDAC)
YPL158C	AIM44	Protein that regulates Cdc42p and Rho1p
YPL219W	PCL8	Cyclin
YPL233W	NSL1	Essential component of the MIND kinetochore complex
YPL258C	THI21	Hydroxymethylpyrimidine (HMP) and HMP-phosphate kinase
YPR007C	REC8	Meiosis-specific component of the sister chromatid cohesion complex
