# Supplementary material for: Gene overexpression screen for chromosome instability in yeast primarily identifies cell cycle progression genes
Source: Curr Genet. 2018 Sep 22;65(2):483–92. doi: 10.1007/s00294-018-0885-x (PMC6420891; doi:10.1007/s00294-018-0885-x)
Supplement: Supplementary file 3 — Supplementary material 3 (XLSX 33 KB) [file 294_2018_885_MOESM3_ESM.xlsx]

## Sheet: This study
ORF ID	Standard name	Stirling 2011	Choy 2013	Zhu 2015	Duffy 2016		22 of our 39 genes were not identified in former studies
YHR073W	OSH3
YJR072C	NPA3
YPL233W	NSL1	+
YDR247W	VHS1				+
YDL008W	APC11	+	+
YCR047C	BUD23
YPL091W	GLR1
YJL174W	KRE9
YOL116W	MSN1				+
YDR130C	FIN1	+			+
YJL030W	MAD2	+
YER043C	SAH1
YGL158W	RCK1		+
YFL034C-B	MOB2
YKR077W	MSA2
YDR363W	ESC2	+			+
YBL097W	BRN1
YIL072W	HOP1
YIL105C	SLM1				+
YFL060C	SNO3
YKL049C	CSE4	+			+
YLR381W	CTF3	+		+
YOR354C	MSC6
YJL101C	GSH1
YPR007C	REC8
YBL031W	SHE1	+
YBL015W	ACH1
YFR040W	SAP155
YKL035W	UGP1	+
YMR294W	JNM1
YDL134C	PPH21		+
YDR158W	HOM2
YDL017W	CDC7	+
YLR313C	SPH1
YLR234W	TOP3	+
YPL158C	AIM44
YPL219W	PCL8
YOR094W	ARF3
YGR244C	LSC2		+

## Sheet: Stirling 2011
ORF ID		ORFs identified as increasing chromosomal instability
YGL011C		Stirling PC, Bloom MS, Solanki-Patil T, Smith S, Sipahimalani P, Li Z, Kofoed M, Ben-Aroya S, Myung K, Hieter P (2011) The complete spectrum of yeast chromosome instability genes identifies candidate CIN cancer genes and functional roles for ASTRA complex components. PLoS Genet 7: e1002057
YOL038W
YGR253C
YMR314W
YOR362C
YJL001W
YER094C
YER012W
YPR103W
YFR050C
YDR363W-A
YHR052W
YDL097C
YDL147W
YFR004W
YHR027C
YFR052W
YGR184C
YFL009W
YML088W
YDL126C
YIL144W
YMR117C
YOL069W
YER018C
YAL034W-A
YIR010W
YJR112W
YPL233W
YPL209C
YHR199C-A
YBR156C
YDR254W
YLR381W
YGR179C
YPL018W
YDR201W
YKR037C
YGR113W
YGL061C
YKL052C
YOR026W
YFR046C
YKL089W
YBR211C
YMR168C
YMR094W
YGR140W
YOR195W
YGL060W
YKL049C
YOR057W
YPR046W
YDR318W
YJR135C
YDL139C
YBR107C
YDR328C
YCL029C
YHR166C
YDR118W
YGL240W
YGL116W
YGL003C
YDL008W
YGL086W
YJL030W
YGR188C
YOR073W
YLR457C
YGL093W
YPL253C
YNL126W
YHR172W
YKL042W
YOL091W
YDR356W
YDR532C
YDL028C
YOR058C
YBL031W
YBL034C
YCR065W
YEL061C
YMR198W
YPL017C
YDR130C
YER016W
YPR141C
YOR349W
YPL241C
YMR138W
YER007W
YEL003W
YML094W
YGR078C
YJL179W
YLR200W
YLR212C
YML124C
YML085C
YFL037W
YBR158W
YFR028C
YJR053W
YGR108W
YDL155W
YPR120C
YBR160W
YBR135W
YAL040C
YOR066W
YLR079W
YFL017C
YPL031C
YOR083W
YCR008W
YML016C
YLR361C
YDR168W
YDR113C
YDR510W
YDL064W
YLR394W
YER133W
YKL193C
YLR273C
YMR311C
YBL058W
YAL016W
YOR014W
YIL026C
YDR014W
YDR180W
YER147C
YDL003W
YFL008W
YJL074C
YLR086W
YGL250W
YDR285W
YIL150C
YBL023C
YEL032W
YPR019W
YLR274W
YGL201C
YBR202W
YML065W
YBR060C
YLL004W
YPR162C
YNL261W
YHR118C
YFR027W
YHR164C
YNL102W
YDL102W
YBL035C
YBR088C
YJR006W
YJR046W
YJR043C
YLR103C
YJL194W
YDL164C
YDR052C
YOR080W
YPR135W
YBR278W
YDL017W
YDR439W
YCR086W
YKL108W
YGL113W
YDR013W
YJL072C
YOL146W
YDR489W
YAR007C
YNL312W
YER070W
YJL026W
YGR180C
YNL072W
YDR279W
YLR154C
YOR144C
YMR078C
YHR191C
YCL016C
YJR068W
YOL094C
YBR087W
YIR008C
YKL045W
YBR274W
YPL022W
YML095C
YOR368W
YCR066W
YER173W
YKL113C
YER162C
YLR032W
YNL250W
YER095W
YML032C
YGL163C
YDR076W
YDR004W
YDL059C
YGL058W
YDR217C
YBR073W
YPL194W
YDR440W
YDL101C
YBR136W
YLR288C
YPR164W
YLR320W
YBR098W
YIR002C
YCL061C
YMR224C
YPL153C
YIL139C
YHR154W
YLL002W
YNL273W
YHR134W
YDR369C
YIL132C
YNL133C
YDR386W
YLR007W
YDR288W
YDL105W
YML023C
YHL006C
YDL013W
YER116C
YJL092W
YJL047C
YMR048W
YOL034W
YLR383W
YEL037C
YPL024W
YMR190C
YPL008W
YHR031C
YLR234W
YOL006C
YBR009C
YNL030W
YNL031C
YOL012C
YLR052W
YDL002C
YPL235W
YDR359C
YNL136W
YNL107W
YGR002C
YAL011W
YBR231C
YDR334W
YLR357W
YDR303C
YFR037C
YMR033W
YKR008W
YDL074C
YPR068C
YOR025W
YDR191W
YDR176W
YPR018W
YNL206C
YJL127C
YER161C
YMR179W
YGR270W
YML102W
YJL115W
YPL055C
YBR195C
YFR013W
YJR060W
YGR099W
YPR085C
YKL033W
YMR219W
YDR363W
YIL009C-A
YBR275C
YOR209C
YPL128C
YMR106C
YDL040C
YKL117W
YPL047W
YGL066W
YGR274C
YDR167W
YPL129W
YCR042C
YMR005W
YBR198C
YMR227C
YML114C
YMR236W
YLR071C
YGL207W
YBR123C
YKL028W
YKR062W
YDR311W
YDR460W
YJR063W
YDR156W
YJL148W
YIL021W
YJL140W
YBR154C
YDR404C
YDR045C
YKR025W
YLR005W
YIL143C
YLR226W
YLR418C
YJL006C
YML112W
YNR010W
YHR058C
YGL151W
YML069W
YOL054W
YDL140C
YDR289C
YCR081W
YNL222W
YPR161C
YPR133C
YML010W
YGR063C
YMR043W
YGL071W
YGR044C
YML099C
YPL082C
YBR112C
YKR038C
YHR206W
YNL257C
YHR167W
YML062C
YNL309W
YIL084C
YIL036W
YLR291C
YBR079C
YOR361C
YOR260W
YBR143C
YEL034W
YJR047C
YDR172W
YPL179W
YCR057C
YOR272W
YMR049C
YHR066W
YHR085W
YDR091C
YNR038W
YHR088W
YOL144W
YNL002C
YLR222C
YDR449C
YLR002C
YPR144C
YKR092C
YHR065C
YLR196W
YLR409C
YDR398W
YKR024C
YNL132W
YNL075W
YKR094C
YIL148W
YKL006W
YGL030W
YIL018W
YNL162W
YDL082W
YIL052C
YGR027C
YBR189W
YHL015W
YGR118W
YGR148C
YPL160W
YLR060W
YFL022C
YOR168W
YBR121C
YGL245W
YGR264C
YLR316C
YHR070W
YHR020W
YBR167C
YIR015W
YMR203W
YNL131W
YPR047W
YGR171C
YBR282W
YML009C
YNL252C
YEL050C
YJL102W
YPR067W
YER048W-A
YPL059W
YLL027W
YKR071C
YMR301C
YPL061W
YML086C
YNL080C
YML028W
YPR131C
YBR026C
YNR016C
YDL141W
YKL055C
YKL192C
YDR487C
YLR304C
YFL016C
YIL125W
YDR194C
YPL271W
YOR241W
YKR087C
YDR350C
YHR194W
YDR231C
YMR267W
YLR193C
YOL009C
YAL008W
YMR066W
YNR045W
YNL315C
YJR144W
YOR060C
YNL213C
YAL019W
YLR163C
YGR102C
YHR001W-A
YHR076W
YPR082C
YLR298C
YOR308C
YBL074C
YIL061C
YPL213W
YDL098C
YGR091W
YPR178W
YBR055C
YMR288W
YBR152W
YEL026W
YDL209C
YDR416W
YKL173W
YKL074C
YOR250C
YOL123W
YGL044C
YOL115W
YER165W
YJR093C
YLR115W
YDR228C
YNL317W
YGR156W
YGL173C
YJL124C
YBL026W
YDR378C
YOL021C
YCR035C
YHR069C
YDL165W
YCR093W
YAL021C
YNR052C
YPL190C
YLR116W
YDL084W
YLR424W
YPR042C
YHR087W
YPL228W
YNL118C
YKL057C
YKR082W
YAR002W
YDL116W
YBL079W
YJR042W
YDR159W
YOL072W
YER009W
YMR308C
YJR074W
YIR011C
YLR293C
YHR036W
YMR235C
YGL238W
YDR002W
YGL097W
YGR218W
YPL125W
YOR160W
YDR292C
YKL154W
YPR088C
YLR378C
YJL031C
YML077W
YNR026C
YBL050W
YDR170C
YIL109C
YDR189W
YMR218C
YDR246W
YFL038C
YGR172C
YIL004C
YMR079W
YNR049C
YLR440C
YOR326W
YCR067C
YPR032W
YFR051C
YGL098W
YJR005W
YMR197C
YNR048W
YCR094W
YML130C
YIL090W
YNL291C
YLR423C
YEL013W
YLR373C
YGR141W
YDR200C
YBR042C
YPL117C
YHR133C
YMR008C
YJL167W
YDR182W
YBR109C
YDR017C
YLR410W
YPL268W
YER177W
YDR099W
YFL039C
YLR370C
YKL013C
YLR085C
YOR122C
YLR429W
YNL138W
YLL050C
YLR229C
YAL041W
YDR208W
YJL058C
YNL047C
YML064C
YNL152W
YHR107C
YDL117W
YGR058W
YNL066W
YGL142C
YDR434W
YOR149C
YLR459W
YDL103C
YLR242C
YCL052C
YIR019C
YOR002W
YKL104C
YFR042W
YHR204W
YHR101C
YLR443W
YOR336W
YBL105C
YKL035W
YOL081W
YGR014W
YLR006C
YLR425W
YJL060W
YEL029C
YBR035C
YDL045C
YCR028C
YGR267C
YLR058C
YEL046C
YKL221W
YOL064C
YER023W
YKR093W
YCR012W
YHR092C
YKL217W
YDR050C
YJR009C
YAL038W
YKR097W
YKL024C
YAR015W
YMR120C
YOR128C
YMR300C
YGL234W
YGR061C
YDR408C
YDR226W
YJR032W
YIR004W
YPL037C
YDR171W
YHR064C
YGR285C
YPL106C
YGL168W
YLL049W
YJL038C
YOL070C
YCR095C
YDL204W
YPL027W
YMR095C
YLL005C
YKR091W
YIL137C
YLL028W
YNR068C
YNL086W
YMR185W
YMR134W
YJR154W
YJR008W
YGR153W
YGR071C
YGL235W
YGL117W
YER156C
YDR286C
YDL156W
YDL025C
YLR312C
YOL014W
YLR287C
YMR266W
YOR262W
YHR122W
YLR255C
YPR044C
YOR300W
YOR024W
YOR015W
YNR042W
YNL140C
YNL089C
YML009W-B
YML009C-A
YLR374C
YLR235C
YKL053W
YJL075C
YJL007C
YHR093W
YGR219W
YGR064W
YFL013W-A
YDR431W
YDR417C
YDR290W
YDR187C
YDL162C
YDL096C
YBR277C
YBR113W
YBR099C
YML090W
YDR433W
YDL151C

## Sheet: Choy 2013
ORF ID		ORFs identified as increasing chromosomal instability
YER104W		Choy JS, O'Toole E, Schuster BM, Crisp MJ, Karpova TS, McNally JG, Winey M, Gardner MK, Basrai MA (2013) Genome-wide haploinsufficiency screen reveals a novel role for γ-TuSC in spindle organization and genome stability. Molecular biology of the cell 24: 2753-2763 doi:
YGL093W
YNL162W
YBR085W
YFL039C
YDL008W
YNR035C
YDL004W
YBR039W
YIL033C
YFL029C
YIL142W
YDL143W
YJR064W
YDR188W
YJL111W
YFR028C
YOR074C
YBR160W
YGL130W
YOR250C
YBR155W
YER157W
YBR233W-A
YKR004C
YGR060W
YJR017C
YMR277W
YER136W
YER133W
YER014W
YOR278W
YGL073W
YPL209C
YBR140C
YLR438C-A
YER112W
YBL023C
YBR202W
YBR136W
YNL218W
YFL035C-A
YNL240C
YHR170W
YOR310C
YDR288W
YKR022C
YER165W
YBR257W
YMR268C
YDR473C
YGR091W
YHR165C
YOL146W
YGR156W
YOR048C
YDR527W
YPR165W
YIL118W
YNL002C
YDR045C
YNL151C
YGL103W
YGL030W
YDR427W
YHL015W
YKL141W
YPR181C
YIL109C
YDR328C
YKL108W
YFL008W
YER018C
YKL042W
YNL126W
YDL092W
YNL222W
YDR160W
YLR305C
YDL084W
YJR007W
YIL129C
YPL128C
YDR212W
YBR118W
YPR041W
YJL143W
YDL217C
YKL058W
YGR082W
YDL060W
YFL037W
YLR212C
YDR177W
YIL031W
YOR060C
YKL024C
YBL004W
YOR004W
YBR097W
YGR198W
YCL026C-A
YDR500C_1
YDL134C-A
YDR500C
YNL331C
YEL072W
YER056C-A
YPL249C-A
YLR442C
YPR133W-A
YAL037C-A
YCL021W‐A
YMR242W‐A
YGL007C‐A
YPL183W‐A_1
YAL044W‐A
YBL039W‐A
YJL023C
YMR257C
YNR045W
YDR462W
YBR191W
YBL087C
YDL075W
YDR450W
YBL027W
YIL052C
YDR448W
YDR524C
YHR093W
YBR108W
YDR063W
YOR067C
YBR151W
YNL020C
YER101C
YBR128C
YPL271W
YBL089W
YIL140W
YPL161C
YJR053W
YFR047C
YMR055C
YDR241W
YCL014W
YMR275C
YBR120C
YAL021C
YER061C
YBR274W
YMR138W
YGL215W
YHR051W
YOR303W
YPL181W
YPR124W
YNL111C
YHR028C
YPL194W
YKL002W
YPL265W
YIL010W
YJR082C
YER035W
YNL023C
YCR028C
YCR089W
YIL131C
YGL080W
YDL222C
YMR232W
YPL248C
YER027C
YJR031C
YEL017W
YDL238C
YGL084C
YDL223C
YNL021W
YBL008W
YNL004W
YBR133C
YBR272C
YFR053C
YGL253W
YBR157C
YPL250C
YBR159W
YMR044W
YJL037W
YOR044W
YGL133W
YDR492W
YJL162C
YLL057C
YPR141C
YGR238C
YAR018C
YDL049C
YGR040W
YKL103C
YOR171C
YGR244C
YDL182W
YBL091C
YOR298C-A
YDL056W
YJR010W
YGR249W
YOR330C
YPL224C
YKL201C
YMR070W
YOL088C
YDR033W
YBL090W
YDR116C
YKL009W
YNL053W
YOL090W
YDL154W
YGL051W
YMR069W
YLR335W
YAR002W
YJL128C
YLR191W
YKL127W
YGR231C
YGR233C
YPL031C
YBR296C
YOR386W
YDR501W
YPL036W
YKL128C
YOR161C
YHR026W
YNL169C
YOL045W
YDR055W
YHR189W
YNL016W
YGL014W
YER185W
YJL166W
YGL158W
YBR267W
YOR279C
YDR379W
YFR048W
YDR465C
YJL189W
YNL067W
YDL216C
YMR266W
YGL083W
YGL224C
YDR077W
YIL099W
YBR263W
YGL213C
YBR266C
YGL131C
YHR163W
YMR066W
YML055W
YNL202W
YDR522C
YGR063C
YAL005C
YBL075C
YBR169C
YDR312W
YDR443C
YHR184W
YGL184C
YPR151C
YCR030C
YPR140W
YGR192C
YER113C
YHR111W
YBL067C
YDL190C
YML088W
YGR019W
YPL186C
YBL095W
YDL121C
YDL156W
YDR042C
YDR520C
YER128W
YFR045W
YGR106C
YGR110W
YHL012W
YHR033W
YIL102C
YJL028W
YJR011C
YJR054W
YJR098C
YKL069W
YKR078W
YLR278C
YMR074C
YMR118C
YMR317W
YNL022C
YNL144C
YNR047W
YOR114W
YPL225W
YOR223W
YFL012W
YPR098C
YOR097C
YOR054C
YPL253C
YOR089C
YHR012W
YJR044C
YPL201C
YML038C
YKR014C
YKL214C
YIR026C
YOL109W
YPL187W

## Sheet: Zhu 2015
ORF ID		ORFs identified as increasing chromosomal instability
YML103C		Zhu J, Heinecke D, Mulla WA, Bradford WD, Rubinstein B, Box A, Haug JS, Li R (2015) Single-Cell Based Quantitative Assay of Chromosome Transmission Fidelity. G3: Genes| Genomes| Genetics 5: 1043-1056
YGL020C
YOR269W
YLR079W
YJL180C
YNL162W
YAL040C
YJR145C
YBL072C
YOR297C
YPL017C
YGL175C
YDL056W
YJL204C
YER083C
YBL087C
YIL052C
YBR163W
YIL040W
YGL086W
YDR169C-A
YPL008W
YDR417C
YCR033W
YIL094C
YLR123C
YLR122C
YML083C
YCL064C
YHL031C
YMR207C
YNL179C
YMR247C
YCL032W
YGR182C
YMR246W
YDR318W
YMR231W
YMR023C
YBR267W
YMR234W
YAL053W
YMR221C
YMR237W
YGR015C
YLL038C
YGL235W
YGR092W
YDL082W
YML058W
YNL096C
YDR225W
YPL080C
YLR285C-A
YPL025C
YMR241W
YGL194C
YMR228W
YLR381W
YGL195W
YPR119W
YMR222C
YKL194C
YGR004W
YLR348C
YGL071W
YGL254W
YGR003W
YDR239C
YPR147C
YGR129W
YPL049C
YDR092W
YLR345W
YBR205W
YGL251C
YGR170W
YKL006W
YKR087C
YDR443C

## Sheet: Duffy 2016
ORF ID		ORFs identified as increasing chromosomal instability
YER142C		Duffy S, Fam HK, Wang YK, Styles EB, Kim J-H, Ang JS, Singh T, Larionov V, Shah SP, Andrews B (2016) Overexpression screens identify conserved dosage chromosome instability genes in yeast and human cancer. Proceedings of the National Academy of Sciences: 201611839
YGL150C
YBR073W
YGL175C
YLR032W
YER041W
YML058W-A
YBR223C
YOL043C
YGL163C
YHR154W
YBL009W
YDR369C
YBR114W
YMR137C
YDR386W
YDR285W
YDR499W
YKL113C
YIR002C
YHR164C
YJL092W
YOL006C
YOR217W
YJL194W
YIL150C
YPR018W
YML065W
YDR110W
YKL108W
YCL061C
YJR068W
YML061C
YDL220C
YOR025W
YDR191W
YLR357W
YPL128C
YER169W
YLR449W
YDR363W
YGR270W
YDR227W
YNL076W
YGL133W
YAL019W
YHR031C
YDL139C
YIL144W
YGR140W
YKL089W
YGL061C
YGR179C
YKL049C
YOR195W
YOR073W
YLR045C
YLR227C
YBR156C
YJL013C
YPR141C
YPL124W
YOR269W
YPL253C
YDR130C
YFL037W
YHR172W
YPL269W
YJR089W
YOR058C
YGL216W
YLL003W
YCL029C
YNL154C
YIL026C
YML028W
YDR458C
YGL016W
YER105C
YGL092W
YGR218W
YKL068W
YML103C
YLR347C
YDR395W
YBL079W
YMR153W
YDR335W
YDR404C
YML114C
YGR186W
YPL011C
YHR041C
YGR200C
YDL115C
YOR032C
YBR049C
YBR289W
YOL116W
YPL202C
YHR124W
YNL072W
YDR279W
YIL112W
YGL071W
YMR280C
YIL036W
YGL220W
YDR034C
YKL043W
YPL248C
YPL089C
YNL068C
YML113W
YBR240C
YHR027C
YOR339C
YDL122W
YMR067C
YDR131C
YHR115C
YJL197W
YMR119W
YNL186W
YLR128W
YPR120C
YGL116W
YMR001C
YFL009W
YAL040C
YBR158W
YDL132W
YMR199W
YPL256C
YGR109C
YDR113C
YKR035W-A
YOR359W
YOR246C
YML125C
YOR370C
YAR002C-A
YDR137W
YOR291W
YEL022W
YBR050C
YKL193C
YAL031C
YPL137C
YNL233W
YER133W
YGL044C
YLR068W
YPL021W
YHR070W
YOR160W
YDR464W
YPL190C
YHR187W
YPL101W
YML093W
YDR120C
YJR022W
YER170W
YER014W
YDR393W
YNL306W
YMR211W
YDR430C
YBR227C
YBR179C
YNL121C
YHR011W
YGL018C
YFR033C
YKR065C
YIL155C
YML073C
YGL147C
YIR001C
YOR063W
YBL027W
YBR084C-A
YKR057W
YIL015W
YDL039C
YDR304C
YBR210W
YPL227C
YOR329C
YPL140C
YBR260C
YIL118W
YIL105C
YBR234C
YER167W
YLR438W
YFL050C
YGR260W
YLL028W
YPL212C
YNL106C
YLR423C
YHR195W
YCL056C
YCL028W
YOL147C
YMR291W
YDR251W
YJR097W
YOL036W
YPR196W
YHR132W-A
YDR248C
YDR124W
YLR063W
YML007C-A
YMR177W
YDR247W
YAR018C
YOR205C
YDL233W
YMR230W-A
YKR078W
YPR158W
YPL105C
YGR146C
YJR108W
YMR178W
YML081W
YGL085W
YDR332W
YFL064C
YGL006W-A
YOR381W-A
YFL010C
YPL141C
YIL077C
YMR258C
YPL071C
YIL055C
YDR053W
YIL151C
YNL042W
YJR120W
